# Supplementary material for: Data on mathematics teacher educators’ proficiency and willingness to use technology: A structural equation modelling analysis
Source: Data Brief. 2024 Mar 11;54:110307. doi: 10.1016/j.dib.2024.110307 (PMC10957375; doi:10.1016/j.dib.2024.110307)
Supplement: Supplementary file 2 [file mmc2.xlsx]

## Sheet: Navigation
	SmartPLS report
	Please cite the use of SmartPLS: Ringle, C. M., Wende, S., and Becker, J.-M. 2022. "SmartPLS 4." Oststeinbek: SmartPLS GmbH, http://www.smartpls.com.
		complete
	Final results
	Path coefficients	show
	Indirect effects	show
	Total effects	show
	Outer loadings	show
	Outer weights	show
	Latent variables	show
	Residuals	show
	Quality criteria
	R-square	show
	f-square	show
	Construct reliability and validity	show
	Discriminant validity	show
	Collinearity statistics (VIF)	show
	Model fit	show
	Model selection criteria	show
	Algorithm
	Setting	show
	Correction value c	show
	Stop criterion changes	show
	Posthoc minimum sample size	show
	Execution log	show
	Model and data
	Inner model	show
	Outer model	show
	Indicator data (original)	show
	Indicator data (standardized)	show
	Indicator data (correlations)	show

## Sheet: complete
	SmartPLS report
	Please cite the use of SmartPLS: Ringle, C. M., Wende, S., and Becker, J.-M. 2022. "SmartPLS 4." Oststeinbek: SmartPLS GmbH, http://www.smartpls.com.
	back to navigation
	Final results
	Path coefficients
	Matrix
		Perceived Ease of Use	Perceived Usefulness	Proficiency	Willingness
	Perceived Ease of Use				0.209648
	Perceived Usefulness				0.288121
	Proficiency	0.781508	0.506461		0.290313
	Willingness
	List
		Path coefficients
	Perceived Ease of Use -> Willingness	0.209648
	Perceived Usefulness -> Willingness	0.288121
	Proficiency -> Perceived Ease of Use	0.781508
	Proficiency -> Perceived Usefulness	0.506461
	Proficiency -> Willingness	0.290313
	Indirect effects
	Total indirect effects
		Perceived Ease of Use	Perceived Usefulness	Proficiency	Willingness
	Perceived Ease of Use
	Perceived Usefulness
	Proficiency				0.309764
	Willingness
	Specific indirect effects
		Specific indirect effects
	Proficiency -> Perceived Ease of Use -> Willingness	0.163842
	Proficiency -> Perceived Usefulness -> Willingness	0.145922
	Total effects
	Matrix
		Perceived Ease of Use	Perceived Usefulness	Proficiency	Willingness
	Perceived Ease of Use				0.209648
	Perceived Usefulness				0.288121
	Proficiency	0.781508	0.506461		0.600077
	Willingness
	List
		Total effects
	Perceived Ease of Use -> Willingness	0.209648
	Perceived Usefulness -> Willingness	0.288121
	Proficiency -> Perceived Ease of Use	0.781508
	Proficiency -> Perceived Usefulness	0.506461
	Proficiency -> Willingness	0.600077
	Outer loadings
	Matrix
		Perceived Ease of Use	Perceived Usefulness	Proficiency	Willingness
	IT1				0.849159
	IT2				0.827244
	IT3				0.81528
	PE1	0.8414
	PE2	0.721178
	PE3	0.850975
	PE4	0.870267
	PE5	0.806649
	PE6	0.808367
	PU1		0.267212
	PU2		0.892118
	PU3		0.588339
	PU4		0.657435
	PU5		0.866554
	PU6		0.540357
	TCK1			0.660175
	TCK2			0.708266
	TCK3			0.257951
	TCK4			0.756011
	TK1			0.804969
	TK2			0.830061
	TK3			0.67897
	TK4			0.894899
	TPCK1			0.841321
	TPCK2			0.302659
	TPCK3			0.715399
	TPCK4			0.794522
	TPK1			0.794919
	TPK2			0.707317
	TPK3			0.399803
	TPK4			0.673108
	List
		Outer loadings
	IT1 <- Willingness	0.849159
	IT2 <- Willingness	0.827244
	IT3 <- Willingness	0.81528
	PE1 <- Perceived Ease of Use	0.8414
	PE2 <- Perceived Ease of Use	0.721178
	PE3 <- Perceived Ease of Use	0.850975
	PE4 <- Perceived Ease of Use	0.870267
	PE5 <- Perceived Ease of Use	0.806649
	PE6 <- Perceived Ease of Use	0.808367
	PU1 <- Perceived Usefulness	0.267212
	PU2 <- Perceived Usefulness	0.892118
	PU3 <- Perceived Usefulness	0.588339
	PU4 <- Perceived Usefulness	0.657435
	PU5 <- Perceived Usefulness	0.866554
	PU6 <- Perceived Usefulness	0.540357
	TCK1 <- Proficiency	0.660175
	TCK2 <- Proficiency	0.708266
	TCK3 <- Proficiency	0.257951
	TCK4 <- Proficiency	0.756011
	TK1 <- Proficiency	0.804969
	TK2 <- Proficiency	0.830061
	TK3 <- Proficiency	0.67897
	TK4 <- Proficiency	0.894899
	TPCK1 <- Proficiency	0.841321
	TPCK2 <- Proficiency	0.302659
	TPCK3 <- Proficiency	0.715399
	TPCK4 <- Proficiency	0.794522
	TPK1 <- Proficiency	0.794919
	TPK2 <- Proficiency	0.707317
	TPK3 <- Proficiency	0.399803
	TPK4 <- Proficiency	0.673108
	Outer weights
	Matrix
		Perceived Ease of Use	Perceived Usefulness	Proficiency	Willingness
	IT1				0.382625
	IT2				0.37275
	IT3				0.367359
	PE1	0.20169
	PE2	0.172872
	PE3	0.203985
	PE4	0.20861
	PE5	0.19336
	PE6	0.193772
	PU1		0.0926251
	PU2		0.309239
	PU3		0.203939
	PU4		0.22789
	PU5		0.300378
	PU6		0.187307
	TCK1			0.0818209
	TCK2			0.0877812
	TCK3			0.0319699
	TCK4			0.0936987
	TK1			0.0997664
	TK2			0.102876
	TK3			0.0841504
	TK4			0.110912
	TPCK1			0.104272
	TPCK2			0.037511
	TPCK3			0.0886653
	TPCK4			0.0984717
	TPK1			0.0985208
	TPK2			0.0876636
	TPK3			0.0495509
	TPK4			0.0834238
	List
		Outer weights
	IT1 <- Willingness	0.382625
	IT2 <- Willingness	0.37275
	IT3 <- Willingness	0.367359
	PE1 <- Perceived Ease of Use	0.20169
	PE2 <- Perceived Ease of Use	0.172872
	PE3 <- Perceived Ease of Use	0.203985
	PE4 <- Perceived Ease of Use	0.20861
	PE5 <- Perceived Ease of Use	0.19336
	PE6 <- Perceived Ease of Use	0.193772
	PU1 <- Perceived Usefulness	0.0926251
	PU2 <- Perceived Usefulness	0.309239
	PU3 <- Perceived Usefulness	0.203939
	PU4 <- Perceived Usefulness	0.22789
	PU5 <- Perceived Usefulness	0.300378
	PU6 <- Perceived Usefulness	0.187307
	TCK1 <- Proficiency	0.0818209
	TCK2 <- Proficiency	0.0877812
	TCK3 <- Proficiency	0.0319699
	TCK4 <- Proficiency	0.0936987
	TK1 <- Proficiency	0.0997664
	TK2 <- Proficiency	0.102876
	TK3 <- Proficiency	0.0841504
	TK4 <- Proficiency	0.110912
	TPCK1 <- Proficiency	0.104272
	TPCK2 <- Proficiency	0.037511
	TPCK3 <- Proficiency	0.0886653
	TPCK4 <- Proficiency	0.0984717
	TPK1 <- Proficiency	0.0985208
	TPK2 <- Proficiency	0.0876636
	TPK3 <- Proficiency	0.0495509
	TPK4 <- Proficiency	0.0834238
	Latent variables
	Correlations
		Perceived Ease of Use	Perceived Usefulness	Proficiency	Willingness
	Perceived Ease of Use	1	0.644641	0.781508	0.622265
	Perceived Usefulness	0.644641	1	0.506461	0.570301
	Proficiency	0.781508	0.506461	1	0.600077
	Willingness	0.622265	0.570301	0.600077	1
	Covariances
		Perceived Ease of Use	Perceived Usefulness	Proficiency	Willingness
	Perceived Ease of Use	1	0.644641	0.781508	0.622265
	Perceived Usefulness	0.644641	1	0.506461	0.570301
	Proficiency	0.781508	0.506461	1	0.600077
	Willingness	0.622265	0.570301	0.600077	1
	Residuals
	Outer model scores
	Case index	IT1	IT2	IT3	PE1	PE2	PE3	PE4	PE5	PE6	PU1	PU2	PU3	PU4	PU5	PU6	TCK1	TCK2	TCK3	TCK4	TK1	TK2	TK3	TK4	TPCK1	TPCK2	TPCK3	TPCK4	TPK1	TPK2	TPK3	TPK4
	0	-0.14756	-0.456953	0.513594	0.524633	-0.271185	-0.392074	-0.566078	0.276056	0.504842	-0.536851	-0.517302	0.574052	0.485845	-0.465032	0.457446	-0.721061	-0.655702	-0.0153421	0.150104	-0.253601	-0.289627	1.09893	0.554549	0.816345	-2.30708	-0.0333428	-0.205182	-0.318522	0.641179	0.0319568	0.460085
	1	0.0810915	0.134734	0.0229231	0.192961	0.356353	0.430962	-0.724553	-0.0652148	0.227597	0.793129	-0.190601	0.326951	0.0512554	-0.160351	0.326915	0.633453	0.672293	-1.72976	-0.390125	-0.799485	1.21908	1.47948	1.05612	1.28789	-1.20635	-2.45065	0.240133	0.127015	-2.63668	1.20961	-0.254352
	2	-0.0967298	-0.591904	0.388061	0.547809	0.485621	-0.588757	0.23295	-0.521316	-0.488486	-0.291952	0.300322	0.134046	0.152634	-0.726288	-0.0430924	-1.55875	0.683211	-1.04763	-0.318816	-0.664902	0.283703	-0.43095	-0.211426	0.579059	-0.405983	0.380607	1.39804	0.367839	0.152348	-0.593839	-0.65776
	3	0.182751	-0.135167	-0.228144	0.0472834	0.114905	0.0635042	-0.100171	-0.158281	0.00482708	-0.376667	0.0174897	-0.0524775	-0.0557957	0.0544356	-0.214404	-0.57529	0.556903	0.426289	0.480493	0.127513	0.0880252	0.408417	0.269656	0.300981	1.00439	0.25205	0.211939	-0.818852	-0.903567	-1.19068	-0.570905
	4	0.0810915	0.134734	0.0229231	-0.00787486	0.184213	0.22784	0.21193	-0.257756	0.0346455	0.793129	-0.190601	0.326951	0.0512554	-0.160351	0.326915	-0.594664	-0.394907	-0.51078	-0.505652	1.10094	1.10714	-0.537991	0.243392	0.27629	0.0644106	-0.708369	-0.75454	-0.842181	-0.00574978	1.65828	0.501041
	5	-0.757352	-1.23548	1.87154	2.19489	0.365182	1.40725	-0.942365	-1.61071	-1.5802	-1.5963	0.0591874	-0.54164	-0.285468	0.107596	0.139266	-1.46385	-0.396387	0.0791005	0.4269	1.03817	1.05775	1.34752	0.882195	-0.831393	-0.33407	-0.71084	-0.857447	-0.0274812	0.900146	0.178335	-1.47687
	6	0.0810915	0.134734	0.0229231	-0.00787486	0.184213	0.22784	0.21193	-0.257756	0.0346455	0.793129	-0.190601	0.326951	0.0512554	-0.160351	0.326915	-0.371014	0.525679	-0.263242	0.387509	-0.0301495	-0.04387	0.446419	-0.305479	0.00780658	0.195352	0.218558	-0.0255837	-0.151822	-0.0385772	0.601299	-0.186795
	7	0.0810915	0.134734	0.0229231	0.0197043	0.149559	0.145672	0.0558791	-0.208019	0.0197363	-0.739625	-0.101184	0.12759	-0.948799	0.988284	0.0473953	-0.165021	-0.0591566	-0.727578	-0.177096	-0.572661	-0.633974	-0.385987	0.399774	0.547073	-0.189964	-0.370214	-0.479148	0.351007	0.318349	1.32226	1.02702
	8	-0.490034	0.291395	0.184784	0.503456	-0.347629	-0.523553	0.371652	0.279051	-0.489691	0.793129	-0.190601	0.326951	0.0512554	-0.160351	0.326915	-1.29185	-0.0866648	-1.32802	-1.14059	0.454217	0.424913	0.683983	1.54137	-0.335445	2.05833	-0.397022	-0.408758	0.434419	-0.616495	-0.0748528	-0.297718
	9	0.474396	-0.748565	0.2262	-0.12157	-0.88335	-0.107271	-0.274818	0.546025	0.775385	0.842968	-0.0242079	0.436686	0.173877	0.00127483	-0.568074	-1.36049	-1.09133	-1.35484	-0.255235	0.370523	0.338611	-0.313092	-0.368699	0.554966	0.164662	2.34687	0.451795	0.35177	-0.690036	-0.116421	-0.367702
	10	0.131921	-0.000216429	-0.10261	0.0587256	0.183005	-0.863283	0.0962392	0.695576	0.0572256	0.151249	-0.276798	0.0117751	0.793282	-0.237748	-0.0589741	-0.475771	1.46951	-0.848998	0.431002	-0.951567	0.0187843	0.424724	-0.0214625	0.151056	1.52977	-0.706958	0.0900253	0.907477	0.903984	0.180505	-2.56492
	11	0.182751	-0.135167	-0.228144	0.568985	0.562065	-0.457278	-0.70478	-0.524312	0.506047	-0.332657	-0.928681	-0.934794	0.0524842	0.197158	1.86614	-1.16436	0.0501121	-0.348703	-0.0306336	0.609669	0.585211	-0.111379	-0.102837	-0.172973	-0.676521	0.680556	0.687838	0.58793	0.438673	-1.90478	-1.25943
	12	0.423566	-0.613614	0.351734	1.59915	-0.145437	-0.243694	-0.414334	0.416708	-1.21977	1.06224	0.70785	0.919467	0.713357	-1.39855	-1.12044	-1.00359	0.222593	-1.21538	0.153474	0.805699	0.787351	0.0539668	1.02361	0.0319094	1.25938	-1.02407	-0.0618379	-0.149133	-0.307653	-0.85385	-1.09551
	13	-0.14756	-0.456953	0.513594	-0.245719	-0.136232	-0.232833	-0.403226	0.427003	0.65611	-0.571727	-0.633741	0.497262	0.400037	0.477317	-0.608855	-1.01729	1.01373	1.18308	-0.0256749	-0.411434	-0.467721	0.880312	0.579012	-0.262304	1.73285	-0.226927	-0.320013	0.510221	0.460017	-1.45836	-1.02157
	14	0.131921	-0.000216429	-0.10261	0.552564	0.606282	-0.363825	-0.537189	0.302834	-0.401106	0.215374	-0.0627072	0.152965	-0.920444	-0.0297923	1.06647	0.244869	-0.550433	-0.567422	0.292297	-0.0728712	-0.118605	-0.687084	0.0468851	0.0915482	0.92905	0.0739633	0.0141555	-0.0860886	-0.161067	0.616926	0.353236
	15	-0.159723	0.613181	-0.556954	0.323513	-0.501862	0.342877	0.185535	0.10654	-0.662571	1.13617	-0.138411	0.103039	0.895264	0.952124	-2.96248	0.257674	0.39433	-0.562418	0.306961	-1.05431	-0.102504	-0.673914	0.0642434	0.107867	0.00382166	0.0878399	0.0295668	-0.0706696	0.771228	-0.328886	0.366293
	16	0.423566	-0.613614	0.351734	0.524985	0.640937	-0.281657	-0.381138	0.253096	-0.386197	1.30692	-0.661463	-0.500237	0.379608	-0.605061	1.3659	0.38623	-0.523964	1.89163	0.290722	0.893178	-0.135236	1.22522	-2.00454	-0.00505355	0.542512	0.0997213	0.885761	-0.170667	-0.145835	-0.847247	-0.506418
	17	0.513062	0.186619	-0.969881	0.263599	-0.553215	0.282281	1.26777	-0.817085	-0.720132	-0.570195	0.46448	0.500637	-0.53194	-0.573163	0.390019	-0.651306	-0.455676	-1.46241	0.393441	-1.95929	-2.0945	-1.52273	-1.65042	0.204106	0.0384428	1.1091	2.00678	1.88155	1.77071	0.670414	1.53499
	18	0.182751	-0.135167	-0.228144	0.199364	0.245255	0.217315	0.0571264	-0.0124822	-0.781846	0.903474	0.177797	-0.409312	-0.613007	0.197491	0.550055	0.496791	-0.280159	-0.468988	0.58079	-0.76275	0.198146	-1.35447	-0.520136	0.412596	1.97564	0.346959	0.317344	0.217252	0.108845	-0.184077	-0.481607
	19	0.563892	0.0516686	-1.09541	0.0748626	0.0802508	-0.0186639	-0.256222	-0.108544	-0.0100821	0.47372	-0.499532	0.32744	-1.50276	-0.441442	2.12608	0.0156441	0.0167837	0.354674	0.0179152	-1.09302	0.0196699	0.0160895	0.0212064	0.0199367	-0.0107337	0.0169528	0.0188278	0.0188372	0.0167612	1.55902	0.0159506
	20	0.513062	0.186619	-0.969881	0.372269	-0.460072	0.392188	-0.908246	0.153282	0.317054	-0.373144	0.0292526	-1.02394	-0.0471272	0.0658613	0.788495	0.333854	-0.329775	1.71102	-0.406301	1.23606	0.187649	-0.50952	-0.314984	-0.496183	1.42119	0.297821	-0.580227	-0.654794	-0.848077	0.313463	0.356049
	21	0.233581	-0.270118	-0.353677	0.0748626	0.0802508	-0.0186639	-0.256222	-0.108544	-0.0100821	-0.375348	0.0218949	-0.0495723	0.744227	0.0587145	-1.20751	-0.715774	-0.39965	-0.173427	-0.480887	0.159586	0.105758	0.349977	0.505242	0.3987	0.460232	-0.712182	-0.658612	0.197427	0.000715882	2.18115	-0.802059
	22	0.233581	-0.270118	-0.353677	0.997295	0.0756485	-0.0240945	-0.261776	-0.113692	-0.948023	-1.00074	-0.00924673	-1.30766	-1.14145	0.0347942	2.42304	0.443097	-0.212574	0.824204	-0.2812	0.372205	1.36848	-0.397167	-0.1669	-0.356965	-1.32202	-0.523222	-0.448753	0.407391	-0.731034	-0.573947	0.467432
	23	0.0810915	0.134734	0.0229231	0.497054	-0.236531	-0.309906	-0.410027	0.226319	0.519751	0.927683	0.258624	0.623209	0.382306	-0.779449	-0.396762	0.139323	0.142167	-0.993336	0.00797195	-0.404937	0.597794	0.0448029	0.386306	0.658175	0.429317	-0.16784	0.588608	-0.467969	-0.410373	-0.0432072	-0.758162
	24	-0.159723	0.613181	-0.556954	0.552212	-0.305839	-0.474242	-0.722129	0.325794	0.489933	0.208231	-0.0865558	0.137237	-0.00227016	-0.0529575	0.0562557	0.0434944	0.164548	0.283393	0.0616893	1.6757	-0.3718	0.0322908	-0.226087	-0.165081	-0.0943695	-1.08368	-1.17136	-0.328564	0.541754	1.44854	0.147917
	25	0.753877	-0.291828	-0.390004	0.0947456	-1.55147	0.111507	1.09313	-0.112779	0.0504259	0.117905	0.704984	-0.0616395	-0.224503	-0.345879	-0.126401	0.832919	0.886289	2.06617	-0.161702	-0.556271	-0.617072	0.758146	0.417995	-0.413681	-1.1149	-0.355648	-0.46297	-0.563453	0.332751	0.376836	-0.050978
	26	0.804707	-0.426779	-0.515538	-0.12157	-0.88335	-0.107271	-0.274818	0.546025	0.775385	0.543456	-0.060472	-0.103892	-0.113249	-0.0212921	-0.261626	0.0471589	1.0995	0.284825	0.0658858	-0.313944	0.676282	-0.890422	-0.22112	-0.160411	-0.0926895	-0.140285	-0.223789	0.606494	0.54568	-0.456375	-0.940048
	27	-0.159723	0.613181	-0.556954	-0.44684	-0.366909	0.502118	0.348386	0.257486	-0.511302	0.465884	-0.319455	-0.274688	-1.23985	0.782597	0.577282	-0.543144	-0.339634	-0.490649	0.517306	0.166709	0.128443	-0.485004	0.313231	0.341948	0.0880302	0.286885	0.250626	0.1505	0.0494497	0.735918	-1.62983
	28	1.08419	0.0299582	-1.13174	0.524633	-0.271185	-0.392074	-0.566078	0.276056	0.504842	-0.715512	-0.0206799	-0.798535	0.982025	0.0110308	0.0961568	0.291286	0.305201	-1.86346	-0.781963	-0.219643	0.788863	1.12758	-1.22473	-0.126048	0.498985	0.93626	-0.171665	0.645656	0.671016	-0.904745	-0.603221
	29	0.0810915	0.134734	0.0229231	-0.160239	-0.00467358	1.0121	-0.130238	-0.380531	-0.153143	0.977523	0.425018	0.732943	0.504928	-0.617823	-1.29175	-0.265678	-0.167146	2.02159	-0.292365	-0.695395	-0.760533	-0.285684	0.263328	-1.53697	-0.23611	1.39956	1.28603	-0.70084	1.12908	1.2613	-0.167312
	30	0.131921	-0.000216429	-0.10261	0.942069	-0.708629	-0.908248	0.0502556	-0.213231	0.947295	0.022523	0.386541	0.707568	0.476573	0.400253	-2.31083	-0.992627	-0.82186	-0.666276	0.00257181	-0.381358	-0.436708	-0.947284	1.52096	-0.23087	-0.118036	-0.200198	-0.290328	1.47057	1.40502	-0.489857	0.0952822
	31	0.233581	-0.270118	-0.353677	0.171433	-0.632212	0.189066	0.0282371	-0.0392596	0.124102	-0.376667	0.0174897	-0.0524775	-0.0557957	0.0544356	-0.214404	-0.891904	0.342415	-0.242247	-0.682585	-0.0551737	-0.115697	0.168833	0.266489	0.174241	-0.551613	0.0363784	0.0725766	-0.0146514	-0.187991	1.12092	0.110062
	32	-0.540864	0.426346	0.310317	-0.582147	0.370645	0.365271	0.208437	-0.738418	0.291485	0.992485	0.474972	0.765888	0.541741	0.486151	-3.25304	-0.0798887	0.0321772	1.16468	-0.079605	0.528198	-0.526934	-0.0946049	-0.393339	-0.32232	-0.150935	0.661464	-0.376691	0.453515	0.409561	-0.533315	0.0221168
	33	0.131921	-0.000216429	-0.10261	-0.750648	0.284512	0.304914	0.218731	-0.057072	0.171004	0.158392	-0.252949	0.0275029	-0.124892	-0.214583	0.951245	0.314769	-0.60063	-0.924783	-0.755071	0.806044	-0.225086	0.225244	-1.1929	-0.096122	0.509751	0.0222832	-0.143403	0.673932	0.696176	1.01661	0.512423
	34	0.0810915	0.134734	0.0229231	0.0475677	0.173441	-0.874568	0.0846985	-0.181306	0.979288	0.984666	0.448866	0.748671	-0.413246	-0.594658	-0.281532	0.568416	-0.328507	0.103822	0.499356	0.118268	-0.949641	-0.44037	-0.849065	0.227123	0.626035	0.297148	0.161861	0.0487036	0.0493603	0.216652	0.771038
	35	0.0810915	0.134734	0.0229231	0.379307	0.399488	-0.649115	0.243244	0.16003	-0.608967	0.672278	-0.723488	1.15896	-0.73205	-0.65898	0.994653	-0.82811	0.285666	0.327504	0.190971	-0.180758	0.81362	0.148399	-0.0730547	-0.0212108	-0.0426131	-0.0219188	-0.0923312	-0.192629	-0.255866	-0.390225	0.263022
	36	0.423566	-0.613614	0.351734	-0.181132	-0.022581	-0.0574493	0.992362	-0.40056	-0.173215	0.151249	-0.276798	0.0117751	0.793282	-0.237748	-0.0589741	0.737424	0.783837	-0.759639	-0.271061	-0.672711	-0.737142	-0.26655	-0.619967	0.442505	-0.227581	-0.459131	0.365262	0.252206	0.230437	0.319004	0.943357
	37	0.147956	0.0154043	-0.138617	0.0197043	0.149559	0.145672	0.0558791	-0.208019	0.0197363	-0.0615492	0.105856	0.522461	-0.804995	0.127612	0.50648	-0.617391	0.511735	-0.51966	-1.49564	1.07323	2.12204	1.2916	0.212585	-0.730557	-1.80821	-0.732997	-1.72505	0.0610986	-0.0300998	0.690953	0.477869
	38	0.0810915	0.134734	0.0229231	0.116274	-0.562904	0.353402	0.340338	-0.138735	0.153921	0.793129	-0.190601	0.326951	0.0512554	-0.160351	0.326915	-0.276553	-0.304004	0.703165	0.495683	0.085029	0.0748988	0.543569	-0.177433	0.128186	0.238658	0.32092	0.0881	-0.0380811	0.0626288	0.658504	-1.18219
	39	0.131921	-0.000216429	-0.10261	-0.571341	-0.531914	0.266139	0.035038	0.161425	0.260461	-0.376667	0.0174897	-0.0524775	-0.0557957	0.0544356	-0.214404	-0.357242	-0.140189	-0.418011	-0.233764	0.393385	0.362184	0.632673	0.56523	-0.399025	-0.757841	-0.451086	-0.468801	0.374346	0.248627	-0.105066	-0.348586
	40	-0.19839	-0.322003	0.639128	0.677065	0.771287	-0.127846	-0.22384	0.398895	-1.17287	-0.65853	0.169562	-0.673074	0.186473	0.195821	0.211387	0.340951	0.358483	0.944443	0.23887	-0.159086	-1.23564	-0.674311	-0.248891	-0.0627567	0.521754	0.990079	0.831267	-0.225188	-0.194348	1.03247	-0.552584
	41	0.131921	-0.000216429	-0.10261	-0.778227	0.319166	0.387082	0.374781	-0.10681	0.185914	0.986656	-0.637592	-0.226163	0.5274	0.467248	-0.277507	-1.95112	0.262255	-0.271441	0.19581	1.84783	-0.209641	0.0919887	0.165207	0.0790228	-1.51697	-0.0445885	-0.0173452	0.826027	0.650532	-1.78503	-1.05782
	42	0.411402	0.45652	-0.718815	-0.474134	-0.273718	-0.353786	0.689307	0.184724	0.478068	-2.88736	0.121245	0.53261	0.281067	0.14256	0.515801	-0.118805	-0.00957386	-0.70952	-0.124171	0.480746	1.51108	-0.338455	0.462422	-0.371914	-0.168776	-0.320132	0.519635	-0.396254	-0.352585	-1.51045	-0.0175618
	43	-0.14756	-0.456953	0.513594	0.317111	-0.390764	0.556524	-0.596145	0.0538069	0.346872	0.89633	0.153948	-0.42504	0.305167	0.174326	-0.460164	0.569921	0.604133	1.96341	0.501079	-0.876952	-0.947749	-1.3653	-0.847025	1.20692	1.55782	1.2382	0.163672	-0.88013	0.0509727	-1.68957	0.772573
	44	0.131921	-0.000216429	-0.10261	0.0197043	0.149559	0.145672	0.0558791	-0.208019	0.0197363	0.158392	-0.252949	0.0275029	-0.124892	-0.214583	0.951245	-0.866166	0.119648	0.857459	0.947893	0.566523	0.571402	0.0232148	-0.550661	0.631425	-0.511405	-0.190586	-0.379816	0.437402	-0.432863	-0.0559191	-0.779564
	45	0.131921	-0.000216429	-0.10261	0.0197043	0.149559	0.145672	0.0558791	-0.208019	0.0197363	1.12835	-0.164518	0.0858224	-0.059723	-0.128685	0.00903419	-0.3856	0.635221	0.115733	-0.429696	0.155436	0.13216	0.517462	0.100769	0.265969	-2.15329	0.33018	0.198546	0.0854074	0.0820193	-0.718454	-0.289583
	46	0.855537	-0.561729	-0.641071	-0.784606	-0.556688	0.27057	0.183608	-0.0896272	1.07116	0.793129	-0.190601	0.326951	0.0512554	-0.160351	0.326915	0.836349	0.889969	1.13801	-0.157775	1.44202	0.430715	-0.368635	-1.39438	0.568574	-0.182229	0.587493	1.42748	-1.48997	-1.50072	-0.574654	-1.13918
	47	-0.0967298	-0.591904	0.388061	-0.84757	0.084853	-0.0132334	-0.250668	-0.103396	0.927859	0.342785	0.36267	0.433495	0.328781	-0.672056	-0.667422	0.743711	0.915773	0.556989	0.863555	-0.461673	-0.534867	-0.174039	-0.185424	0.727269	0.226646	-1.26431	-1.27181	-0.416076	-0.545178	0.919026	0.861852
	48	-0.14756	-0.456953	0.513594	-0.345523	-1.1336	-0.443834	0.742008	0.354618	0.518818	-1.40714	-0.272947	0.7352	0.665919	-0.227679	-0.390322	1.16363	-0.495771	-1.13793	-0.583487	0.0503415	-0.00689242	0.257832	-0.524721	-0.693363	1.35026	0.130153	0.176722	-0.841099	-0.0952763	0.219761	1.28999
	49	-0.19839	-0.322003	0.639128	-0.153553	-0.0572352	-0.139617	0.836311	-0.350823	-0.188124	1.3034	-0.673225	0.471222	0.370939	-0.616487	0.363003	-0.051344	0.0628013	-0.683161	-0.0469166	0.563003	0.552431	-0.0652476	-0.354645	-0.285943	1.72435	-0.247028	-0.342337	-0.442759	-0.478431	1.39111	0.0512207
	50	0.182751	-0.135167	-0.228144	0.0472834	0.114905	0.0635042	-0.100171	-0.158281	0.00482708	0.543456	-0.060472	-0.103892	-0.113249	-0.0212921	-0.261626	-0.487693	-0.280144	-0.468983	-0.383152	0.234322	-0.845311	-0.427975	0.388397	0.412613	1.97565	0.346974	0.317361	0.217269	0.10886	-0.184068	-0.481593
	51	0.182751	-0.135167	-0.228144	0.464435	-0.381075	0.485403	0.331292	-0.624544	-0.527181	0.348396	-0.711702	0.445848	0.342584	0.40159	-0.656077	-0.00225465	1.04649	1.19502	0.973257	-0.374195	-1.4728	-0.941243	-1.19662	0.754501	1.74685	0.745592	0.659903	-0.383651	-0.425837	1.42083	-0.990429
	52	0.0810915	0.134734	0.0229231	-0.00787486	0.184213	0.22784	0.21193	-0.257756	0.0346455	-0.126994	-0.11264	0.378366	0.108708	-0.0846229	0.374137	0.228448	0.237785	-0.0290134	-0.853923	0.700791	0.709855	-0.790016	0.50712	-0.206129	-1.39202	-0.0712587	-0.247291	0.569993	0.603691	-1.89637	0.42441
	53	0.131921	-0.000216429	-0.10261	-0.305917	-0.246122	0.644644	0.494144	-0.473597	-0.375913	-0.511222	-0.431736	-0.348735	-0.386847	0.673534	0.509274	0.459702	-0.319949	-0.48348	-0.425641	0.189081	0.151513	0.460348	0.338102	-0.612554	0.0964418	-0.632656	-0.670453	0.172593	0.0691077	0.747029	0.572279
	54	0.131921	-0.000216429	-0.10261	0.295934	-0.467208	0.425045	0.341586	0.056802	-0.647661	-0.126994	-0.11264	0.378366	0.108708	-0.0846229	0.374137	-0.467844	-0.38404	0.0835972	0.440079	0.0551527	0.0287504	0.432876	-0.010718	0.161157	0.602305	-0.698369	0.0995647	-0.0136237	-0.00609833	1.13887	-0.373439
	55	-0.490034	0.291395	0.184784	-0.00787486	0.184213	0.22784	0.21193	-0.257756	0.0346455	0.30208	-0.866333	-0.635346	0.228631	0.25139	1.24181	-0.409404	-0.321342	0.106432	-0.456955	1.12347	0.10223	1.41946	0.977015	-0.742251	-0.302002	-0.63504	-0.773263	0.98739	0.0565154	0.220697	-1.40555
	56	0.182751	-0.135167	-0.228144	0.379307	0.399488	-0.649115	0.243244	0.16003	-0.608967	-0.933153	0.345806	0.680705	-1.42494	0.360686	0.651818	-1.26542	-0.0583063	-1.31769	-0.146361	0.486448	0.458148	-0.215313	0.66869	-0.301759	1.13935	0.571046	-0.376946	0.466247	-0.588175	-0.0588449	-0.270767
	57	0.182751	-0.135167	-0.228144	-0.398083	-0.325119	0.551429	-0.745394	0.304229	0.468322	-1.09811	0.758768	0.436385	-1.38102	-0.280979	0.234589	-0.0133886	1.15974	-0.283657	1.12396	-0.184401	-0.248952	0.986315	0.122825	-0.938706	0.330897	-0.0784693	-0.0549733	-1.07291	0.617034	1.05674	-2.1814
	58	0.131921	-0.000216429	-0.10261	0.942137	0.144957	0.140242	0.0503255	-0.213167	-0.918205	-0.795075	0.806794	0.00550297	-1.08522	-0.246986	0.931039	1.09796	0.239609	-0.618768	-0.822148	-0.233103	-0.283831	0.104247	-0.131247	-0.0759193	-0.993393	0.870985	0.799165	0.686326	0.616715	-0.416223	-1.96415
	59	0.0810915	0.134734	0.0229231	-0.00787486	0.184213	0.22784	0.21193	-0.257756	0.0346455	-2.66667	0.858042	-0.939917	-1.04746	0.858244	0.96208	-0.342934	0.555804	1.60673	0.419665	0.00408885	-0.00856435	0.475298	-0.267416	-0.934293	0.208225	0.248986	0.00821031	-0.118011	-0.00849236	0.618304	-0.158166
	60	-0.0967298	-0.591904	0.388061	-0.582147	0.370645	0.365271	0.208437	-0.738418	0.291485	1.51332	0.0276368	-2.00422	0.887431	0.0642919	-0.208258	-0.43088	0.711833	-0.446784	-0.318092	0.303596	0.269597	-0.369544	-0.443104	0.485016	2.0017	-0.530884	0.385736	0.285678	0.16973	-0.149662	-1.51537
	61	0.131921	-0.000216429	-0.10261	0.0748626	0.0802508	-0.0186639	-0.256222	-0.108544	-0.0100821	0.429491	-0.440956	-0.354816	1.47786	-0.390873	-0.492085	0.940561	0.195939	-0.295593	0.125023	-0.221649	-0.287361	0.0284155	-0.827097	0.000248484	-1.5453	-0.111573	-0.0917377	-0.179048	-0.334271	1.03824	1.06256
	62	-0.14756	-0.456953	0.513594	0.0197043	0.149559	0.145672	0.0558791	-0.208019	0.0197363	-0.940393	0.321635	-1.29367	0.428741	0.337207	0.637177	0.394584	-0.515001	0.035901	0.300289	-1.09074	-0.124732	0.307332	0.732325	0.00559331	1.47744	0.108775	-0.990507	0.770037	0.781691	-0.842187	-0.4979
	63	0.0810915	0.134734	0.0229231	-0.00787486	0.184213	0.22784	0.21193	-0.257756	0.0346455	-0.0736319	0.0655166	-0.483359	0.239998	0.0884283	0.482046	-0.364134	0.53306	1.59844	0.395388	-0.0217611	-0.0352201	0.453495	-0.296154	0.0165738	-1.66369	0.226013	-0.0173042	-0.143538	-0.0312064	0.605465	-0.179781
	64	0.182751	-0.135167	-0.228144	0.0472834	0.114905	0.0635042	-0.100171	-0.158281	0.00482708	-0.42641	-0.148581	1.79643	-1.11393	-0.106876	-0.314993	-1.3578	-0.0322317	0.889884	-0.0887007	-0.419885	-0.507117	-0.224284	0.0609632	-0.142744	-1.24496	-0.341064	0.696713	0.609797	0.367641	0.48142	0.638822
	65	0.0810915	0.134734	0.0229231	-0.273582	-0.160115	0.787408	-0.432046	0.40029	-0.303442	-1.85328	0.423768	0.732119	-1.36749	0.436414	0.69904	0.393498	-1.44719	0.964975	0.299045	-1.09207	-0.126098	-0.620268	-0.177662	0.00420858	1.47694	0.107597	0.894508	-0.161916	0.780526	0.110722	0.592693
	66	-0.439204	0.156445	0.0592505	0.378955	-0.512634	-0.759532	0.0583037	0.18299	0.282072	0.379749	-0.607027	1.4941	0.419724	-0.552185	-0.592674	-0.604232	0.651042	-0.129844	-0.353152	0.295593	0.246004	-0.461787	0.656442	0.540848	-0.419729	0.348115	0.418791	-0.59891	-0.798352	-0.611997	-0.688331
	67	0.182751	-0.135167	-0.228144	-0.398083	-0.325119	0.551429	-0.745394	0.304229	0.468322	1.29206	0.382037	-1.51217	-0.592695	0.402208	0.340083	-0.0883801	0.148258	1.54604	0.0741279	-0.27584	-0.343241	-0.0172934	0.0211708	-0.0563901	-0.634581	-0.159734	-0.145226	-0.232562	-0.381888	0.0577566	1.01724
	68	0.0810915	0.134734	0.0229231	-0.105081	-0.0739819	0.847766	-0.442339	-0.281056	-0.182961	-2.49878	0.325486	-0.570244	0.301378	0.347277	0.30583	0.350589	-0.437011	-0.526114	0.413365	0.0560368	0.0143212	-1.50484	0.190194	0.226278	0.0464188	0.188528	0.14139	0.0412099	-0.0477967	-0.272617	0.461028
	69	0.182751	-0.135167	-0.228144	-0.783267	0.139968	1.10022	0.96005	-0.907935	-0.875927	1.36038	-0.482983	0.596684	-0.424613	-0.431696	0.478233	1.26717	-0.384687	0.76152	-0.464916	0.176592	0.123293	0.364321	0.524147	-0.561411	-1.39557	-0.697069	-0.641827	0.21422	-0.902917	-0.671101	1.39556
	70	0.0810915	0.134734	0.0229231	-0.21814	-0.170887	-0.315001	-0.559277	0.47674	0.641201	-1.37997	0.91084	-0.184212	-1.13875	-0.139593	0.660379	0.621012	-1.07791	1.43854	-0.240915	0.38577	0.354333	-0.300232	-0.351749	-0.406983	-0.760704	0.481571	-0.476317	-0.563819	0.241936	0.844718	0.736748
	71	-0.490034	0.291395	0.184784	-0.44684	-0.366909	0.502118	0.348386	0.257486	-0.511302	0.208231	-0.0865558	0.137237	-0.00227016	-0.0529575	0.0562557	0.783297	-0.903807	1.50195	-0.0550711	-0.413406	0.55838	-0.133327	0.77675	-0.200168	-0.686304	-1.22142	-0.281006	-0.368411	-0.502765	0.942999	0.902213
	72	-1.73395	0.874618	0.759572	-0.430418	-0.411127	0.408665	0.180795	-0.569659	0.395851	0.289326	0.18419	-0.663426	1.133	-0.84542	0.220247	1.13343	-0.528163	1.63876	-0.618064	1.01058	0.998619	1.15326	-0.565649	-0.731841	-1.45688	-0.84199	-0.802776	-0.877454	-0.127625	-0.752091	1.25921
	73	-1.16282	0.717957	0.597711	0.0472834	0.114905	0.0635042	-0.100171	-0.158281	0.00482708	0.546434	1.04257	-1.07655	-1.97742	0.910604	-0.255603	0.0627371	0.185193	1.22041	0.0837254	-0.294949	-0.347605	0.0520814	-0.200003	-0.140559	-0.0855476	-0.123404	-0.20504	0.625251	-0.356204	0.506626	0.167537
	74	0.182751	-0.135167	-0.228144	-0.0660597	-0.0405361	-0.16119	-0.401979	0.62254	-0.145472	-0.35399	-0.999904	0.976669	1.87149	0.127976	-2.16009	0.985068	0.243688	0.651295	0.175991	-0.16738	-0.231401	0.0741894	0.141747	0.0569675	-0.593802	-0.0633428	-0.0381738	-0.125457	-0.286586	-1.79551	0.0162358
	75	0.131921	-0.000216429	-0.10261	-0.386926	-0.315556	0.562714	-0.733854	1.18111	-0.453741	0.403388	0.564997	1.54614	-1.39361	-0.475526	-0.544872	1.17362	-0.48505	-1.13403	-0.572044	0.0625264	0.0056723	0.26811	-0.511175	0.297257	-0.50736	0.140982	0.188749	-0.829066	-0.0845695	-0.727754	1.30018
	76	0.753877	-0.291828	-0.390004	-0.700821	-0.5846	-0.803174	0.0856916	1.74637	0.17747	0.502873	0.897138	-2.15168	0.72265	-0.152902	-0.343694	0.0103435	-0.676852	0.655114	-0.776775	0.841591	-0.219113	0.0842409	0.154995	0.0694225	-0.589321	-0.052752	-0.0264116	-0.113689	-0.276115	-0.836023	1.1179
	77	0.0810915	0.134734	0.0229231	0.0695317	-0.719553	-0.962416	-0.0771599	1.59542	0.0262019	0.0131707	-0.737786	0.686977	0.453563	0.369924	-0.338195	0.151976	-0.650092	-0.603718	0.185919	0.810917	-0.235402	0.143861	-0.0790354	-0.0268334	-0.0446359	-0.0266999	-1.0408	-0.197941	-0.260593	0.56067	1.35022
	78	0.0810915	0.134734	0.0229231	-0.587478	-0.429159	-0.57848	0.387499	0.965545	0.327769	0.349832	0.386195	-1.50942	0.346118	-0.649204	1.33838	-0.124431	-0.946634	1.14728	-0.130613	-0.523168	-0.582938	-0.140415	0.454795	-0.379084	-0.171355	-0.326229	0.512864	0.399882	0.361838	0.393277	1.0684
	79	-1.11199	0.583007	0.472178	0.284424	-1.38889	0.303343	0.145105	-0.797121	1.16544	0.158392	-0.252949	0.0275029	-0.124892	-0.214583	0.951245	-0.353293	0.669881	1.05785	0.57126	0.194829	-0.870694	-0.375793	-0.763951	0.307141	-0.276277	0.365189	0.237428	0.124309	0.116633	0.254678	-0.256643
	80	-0.490034	0.291395	0.184784	0.0472834	0.114905	0.0635042	-0.100171	-0.158281	0.00482708	0.158392	-0.252949	0.0275029	-0.124892	-0.214583	0.951245	0.574978	-0.196276	-0.438438	-0.293631	0.32964	-0.747021	-0.347576	0.494364	-0.465648	-0.781808	-0.507737	0.411443	0.311397	0.192615	-0.136726	0.689813
	81	0.131921	-0.000216429	-0.10261	-0.0936389	-0.00588193	-0.0790217	-0.245929	0.572802	-0.130563	-0.468526	-0.289191	-0.254729	0.653949	0.811994	-1.39593	0.765254	0.00786089	-1.29359	-0.075733	0.561649	0.535694	-0.151883	-0.156221	-0.223162	-0.694576	-0.301545	-0.302721	-0.390136	-0.522096	-0.0214948	0.883816
	82	-1.16282	0.717957	0.597711	-0.256809	0.707789	0.804372	-0.414697	-0.449815	-0.287327	0.25807	0.0798376	0.246971	0.120351	0.108668	-0.838734	0.0571577	0.179207	-0.640766	0.0773361	0.695302	0.688854	0.0463432	-0.207566	-0.147669	-0.0881055	-0.12945	-0.211755	-0.312112	-0.362182	-0.450319	0.161848
	83	0.131921	-0.000216429	-0.10261	-0.430586	1.29656	-0.556458	0.410021	0.120235	-0.584094	0.208231	-0.0865558	0.137237	-0.00227016	-0.0529575	0.0562557	-0.0576052	0.056084	0.24389	-0.0540867	-0.441686	-0.498916	0.854795	0.545381	-0.293922	-0.140719	-0.253813	-0.349873	0.480347	0.433435	-0.51982	0.0448368
	84	-0.490034	0.291395	0.184784	-0.201015	1.60914	-0.18762	-0.356989	-0.396325	-0.233723	0.25807	0.0798376	0.246971	0.120351	0.108668	-0.838734	1.40448	-1.29359	-0.498999	0.492833	0.140651	0.101573	-0.506983	-0.624252	0.314713	0.0782327	0.263727	0.224907	-0.805877	-0.892022	-0.230591	1.62348
	85	-1.78477	1.00957	0.885105	-0.830445	1.86488	0.114147	-0.04838	-0.976462	0.0529347	0.208231	-0.0865558	0.137237	-0.00227016	-0.0529575	0.0562557	1.56394	-1.12251	-0.436694	-0.28852	-0.661972	-0.74141	-0.342986	0.500414	-0.45996	-0.779762	-0.502901	0.416814	-0.613874	0.197397	1.77311	1.78606
	86	0.131921	-0.000216429	-0.10261	0.268003	-1.34468	0.396796	0.312696	0.0300246	0.258287	0.25807	0.0798376	0.246971	0.120351	0.108668	-0.838734	-0.49164	-0.409569	0.0742996	0.412829	0.0261382	-0.00116848	0.408403	-0.0429739	0.130833	0.591396	0.215269	0.0709268	-0.042276	-0.031593	0.170894	-0.397701
	87	0.0810915	0.134734	0.0229231	-0.234561	-0.126669	-0.221548	-0.391686	1.30389	-0.265952	-0.612214	0.324193	0.40812	0.300426	0.346021	-1.6865	0.861701	-0.0138566	0.218418	0.835216	0.475879	-0.580884	-1.06522	-0.451503	-0.377001	-0.170606	0.614966	0.51483	0.401849	0.363588	-0.5593	-1.11333
	88	-1.73395	0.874618	0.759572	0.384922	1.25783	-0.643436	0.249051	-1.56696	0.32921	-2.54368	0.175583	0.310114	0.0519371	0.20167	0.215034	1.14778	-0.637967	-0.599302	0.198861	-0.172357	-0.221192	0.155484	-0.0637154	-0.0124306	-0.0394546	-0.0144528	-0.0840395	-0.184333	-0.248484	0.567514	0.270047
	89	1.42666	-0.71839	-0.802932	-1.00491	0.00828394	-0.0623063	-0.228834	1.45483	-0.114684	-0.0968915	0.951552	-0.415693	-0.303199	-1.14917	0.351359	-1.4634	0.660308	0.463949	0.590868	0.245035	0.209211	0.507544	-0.508206	-0.554073	0.11748	0.356496	0.327936	0.227849	0.118274	-1.13231	-0.472634
	90	-1.45446	1.33136	0.143367	0.244	1.13704	-0.785962	0.103294	-0.835875	0.193821	-0.65853	0.169562	-0.673074	0.186473	0.195821	0.211387	0.464336	-0.314978	-1.41117	0.543623	-0.802323	-0.886136	0.465114	0.344383	0.371235	0.0985662	0.311789	0.278285	-0.752473	0.0740723	-0.203731	0.577003
	91	-0.490034	0.291395	0.184784	-0.391045	0.534441	-0.489874	0.406095	0.310976	-0.457698	0.408901	-0.509697	-0.40015	-0.444299	0.597806	0.462052	-0.35039	-1.06386	-0.415334	0.738041	-0.595315	-0.672675	-0.286762	0.574518	0.587592	0.176399	0.495763	0.482606	0.382596	0.255968	-1.05448	-0.3416
	92	0.462232	0.32157	-0.844348	-0.278054	-0.22224	-0.375596	0.522963	-0.446885	0.583639	1.23156	0.180032	-0.666169	0.194188	0.205991	-0.778046	-0.242071	-0.0166289	-0.37301	-0.101874	-0.463239	-0.536482	-0.17536	-0.187164	-0.252252	0.226058	0.613143	0.612968	0.513023	0.372022	-0.0353188	-0.231159
	93	0.0810915	0.134734	0.0229231	0.0640565	0.982809	0.0804681	-0.0828229	-1.00839	0.0209416	0.949693	0.332105	-1.28676	0.436457	0.347377	-0.352255	1.16241	0.30876	0.335915	0.215622	-1.15157	-0.20279	-0.755945	-0.0438754	0.00622153	-0.0327446	0.00140764	-0.0664248	-0.166709	-0.232803	-0.377189	1.37667
	94	0.0810915	0.134734	0.0229231	-0.533039	1.32456	0.524999	-0.700404	-0.714636	0.38007	0.986656	-0.637592	-0.226163	0.5274	0.467248	-0.277507	0.955287	0.0865469	0.254985	-0.0215703	-0.407064	-0.463215	-0.0424842	0.583871	-0.257736	0.803397	-0.223043	-0.3157	0.514537	-0.454718	-0.502624	0.0737875
	95	0.182751	-0.135167	-0.228144	-0.294827	-1.09014	-0.39256	0.505614	0.403221	0.567525	-1.63202	0.0693676	0.240066	0.112636	0.0984979	0.150699	-0.503068	-1.22766	-0.47499	0.563199	0.215574	0.178831	0.482694	-0.540959	0.393019	0.106403	0.330313	0.298857	0.198755	0.0923867	-0.193379	-0.497269
	96	-0.439204	0.156445	0.0592505	-0.297585	2.3216	-0.39535	-0.641448	-0.465609	-0.367908	-0.43365	-0.172752	-0.177939	0.739756	-0.130355	-0.329634	1.04448	-0.623599	-1.18449	-0.719933	-0.09494	0.886772	1.06177	0.22228	0.132679	-0.566565	0.00103695	0.0333264	-0.0539212	-0.222933	-0.805963	-1.01489
	97	0.182751	-0.135167	-0.228144	-0.418976	-0.343027	-0.518122	0.377206	0.284199	0.448249	0.136391	0.766702	-1.00015	-0.179021	0.769521	-1.08479	0.491193	0.64486	-0.471176	-0.38958	0.227478	0.191107	0.492735	0.380789	-0.572423	-0.82022	-0.598532	-0.632554	0.210511	0.102847	-1.14103	0.604386
	98	0.76604	-1.36196	0.680544	-0.272511	-1.07102	-0.369991	0.528696	2.15699	-1.2766	-0.956792	-0.826218	0.628657	0.388394	0.284027	0.604016	1.09901	2.10279	1.24064	-0.820942	-2.22593	-1.32598	-1.74763	0.778694	1.88119	-0.0618111	1.81155	-0.142729	-1.1737	0.617843	-0.415585	-0.871375
	99	0.131921	-0.000216429	-0.10261	0.323797	-0.443325	-0.595196	0.370405	0.0835147	0.31189	-0.126994	-0.11264	0.378366	0.108708	-0.0846229	0.374137	0.311107	0.451655	-0.541541	0.36815	-0.98916	1.00815	0.307522	0.136674	0.175961	0.959416	0.145742	-0.849288	-0.00633133	-1.00867	-1.25009	0.420772
	100	-0.540864	0.426346	0.310317	0.0472834	0.114905	0.0635042	-0.100171	-0.158281	0.00482708	-0.65853	0.169562	-0.673074	0.186473	0.195821	0.211387	-0.572572	-0.371206	-0.502147	-0.480353	0.130827	0.0914424	-0.51527	0.27334	0.304445	0.0745389	0.254996	0.21521	0.115066	0.0179203	-0.235471	0.523567
	101	-0.19839	-0.322003	0.639128	-0.153553	-0.0572352	-0.139617	0.836311	-0.350823	-0.188124	-1.33167	-0.0209871	-0.0778524	-0.0841507	1.07251	-1.23348	1.11636	0.259353	-0.611577	0.162885	-0.210663	-0.260692	-0.803307	-0.1063	-0.0524661	-0.053857	-0.0484962	-0.121848	-0.22216	-0.282143	-0.405078	1.32972
	102	0.0810915	0.134734	0.0229231	0.0472834	0.114905	0.0635042	-0.100171	-0.158281	0.00482708	0.0645426	0.526828	0.800086	-0.355793	-0.51893	-0.234311	-0.992317	0.109497	-0.666155	0.00292676	-0.38098	0.607156	-0.0204835	-0.295645	-0.230475	-0.117894	-0.199862	0.653206	-0.390351	-0.431798	1.41746	1.1873
	103	0.0810915	0.134734	0.0229231	-0.510791	0.490098	-0.50092	-0.677392	1.03906	0.401445	0.89633	0.153948	-0.42504	0.305167	0.174326	-0.460164	-0.173624	-0.068386	-0.73094	0.777011	0.413904	0.398685	0.735474	0.388112	-0.441775	-0.193908	-0.379536	-0.489501	-0.589997	0.309132	-0.590081	-0.0734546
	Outer model correlations
		IT1	IT2	IT3	PE1	PE2	PE3	PE4	PE5	PE6	PU1	PU2	PU3	PU4	PU5	PU6	TCK1	TCK2	TCK3	TCK4	TK1	TK2	TK3	TK4	TPCK1	TPCK2	TPCK3	TPCK4	TPK1	TPK2	TPK3	TPK4
	IT1	1	-0.601206	-0.651583	-0.0571919	-0.378198	-0.0654657	0.0209048	0.486471	0.00207943	0.0766186	0.0404633	0.0164651	-0.0266088	-0.148423	0.0642136	-0.185682	0.278865	0.0327736	-0.0519173	-0.0475901	0.0528959	-0.0964772	-0.171353	0.0931221	0.0718596	0.193932	0.124414	0.124267	0.0420273	-0.119673	-0.183338
	IT2	-0.601206	1	-0.123287	-0.142522	0.264525	-0.0322846	0.040334	-0.289801	0.182306	0.0033384	0.0734624	-0.00487382	-0.103486	0.192283	-0.0348625	0.19128	-0.322732	-0.105959	0.0428336	0.0509369	-0.0192804	0.0235844	0.0521729	-0.217887	-0.148721	-0.143544	-0.01488	0.0120785	-0.0285952	0.161176	0.263478
	IT3	-0.651583	-0.123287	1	0.1756	0.244892	0.102952	-0.0482189	-0.250563	-0.182085	-0.0825103	-0.061512	0.0172217	0.149289	0.0191298	-0.0764774	0.0916484	-0.0742409	0.067211	0.0447066	0.00724795	-0.0439918	0.0891695	0.185345	0.046769	0.0255043	-0.104649	-0.143083	-0.183253	-0.00218646	0.0120366	0.0494558
	PE1	-0.0571919	-0.142522	0.1756	1	-0.0427212	-0.0926671	-0.241965	-0.217453	-0.355329	-0.138826	-0.0170379	0.0805408	-0.0499178	-0.0959729	0.0957717	-0.254205	0.0291715	-0.12511	0.053953	-0.00646087	0.118124	0.0171499	0.114763	0.0697143	0.102679	0.0257384	0.00781211	0.119484	0.0707559	0.0355557	-0.239235
	PE2	-0.378198	0.264525	0.244892	-0.0427212	1	-0.052494	-0.26573	-0.401417	-0.24402	0.0313063	-0.0649794	-0.125345	-0.00646291	0.0613805	0.074881	0.168413	-0.170797	-0.181798	0.0219351	-0.00924098	0.0586895	0.11037	0.0634969	-0.0707452	-0.0402629	-0.13372	0.0312591	0.0474664	-0.09727	-0.0324184	0.0537474
	PE3	-0.0654657	-0.0322846	0.102952	-0.0926671	-0.052494	1	-0.103032	-0.378667	-0.238968	0.0594189	0.0480616	-0.0533856	-0.177066	0.110841	0.0181728	0.0682371	0.00511537	0.288264	0.0361336	0.057978	0.027839	-0.00698274	-0.0736641	-0.151409	-0.086059	-0.0800554	0.00809664	-0.0994709	0.00343012	0.189429	-0.0152098
	PE4	0.0209048	0.040334	-0.0482189	-0.241965	-0.26573	-0.103032	1	-0.154149	-0.115354	0.00280656	-0.079294	0.0944816	0.0387085	0.027324	0.0157264	0.00160984	0.06616	-0.0499344	-0.10185	-0.173675	-0.186822	-0.129106	-0.0334165	-0.00314519	0.00152722	0.0522523	0.11374	0.187488	0.109217	0.0563928	0.140278
	PE5	0.486471	-0.289801	-0.250563	-0.217453	-0.401417	-0.378667	-0.154149	1	-0.00399659	0.00565445	0.0434121	0.0662015	0.0288147	-0.0646754	-0.0477371	-0.0231835	0.0838792	0.0456714	-0.0255428	0.00291184	-0.0136605	-0.0593543	0.0487585	0.141332	0.0628868	0.142373	-0.040857	-0.13995	0.00195969	-0.168649	-0.0626733
	PE6	0.00207943	0.182306	-0.182085	-0.355329	-0.24402	-0.238968	-0.115354	-0.00399659	1	0.0761281	0.0658627	-0.0552791	0.172153	-0.00846743	-0.115578	-0.0122934	0.0272681	0.0591686	0.036468	0.155628	0.00124042	0.103203	-0.146248	4.45979e-05	-0.0455264	-0.0152746	-0.083743	-0.0487071	-0.0500424	-0.0447385	0.0752874
	PU1	0.0766186	0.0033384	-0.0825103	-0.138826	0.0313063	0.0594189	0.00280656	0.00565445	0.0761281	1	-0.187718	-0.0141049	0.178698	-0.266784	-0.19247	-0.0566027	0.129542	0.0799102	-0.0399335	0.0781853	-0.0624522	0.0233064	-0.0717697	0.150608	0.0348804	-0.0812927	0.0174775	0.0163255	-0.157646	0.00390644	-0.00825021
	PU2	0.0404633	0.0734624	-0.061512	-0.0170379	-0.0649794	0.0480616	-0.079294	0.0434121	0.0658627	-0.187718	1	-0.221483	-0.339284	-0.0912968	-0.151501	0.0252702	-0.085857	0.0679823	0.0504973	-0.0869655	-0.0204997	-0.0587749	-0.0459466	-0.247444	0.00174996	0.04992	0.081864	-0.0201969	0.135835	0.0571399	0.124437
	PU3	0.0164651	-0.00487382	0.0172217	0.0805408	-0.125345	-0.0533856	0.0944816	0.0662015	-0.0552791	-0.0141049	-0.221483	1	-0.094019	-0.283489	-0.264139	-0.0802308	0.0432621	-0.18107	0.0190892	-0.0750767	-0.00356922	-0.0531351	0.0665233	0.117879	-0.0273749	0.0341777	0.0998858	-0.14215	-0.0293011	0.117922	0.0244152
	PU4	-0.0266088	-0.103486	0.149289	-0.0499178	-0.00646291	-0.177066	0.0387085	0.0288147	0.172153	0.178698	-0.339284	-0.094019	1	-0.12989	-0.460464	0.112759	0.108428	-0.0785528	-0.0605037	0.0670461	-0.0284073	0.0614662	-0.00688337	0.138125	0.034403	-0.0451672	-0.0309815	-0.0708906	-0.00654285	-0.236895	-0.0325179
	PU5	-0.148423	0.192283	0.0191298	-0.0959729	0.0613805	0.110841	0.027324	-0.0646754	-0.00846743	-0.266784	-0.0912968	-0.283489	-0.12989	1	-0.216139	0.0942441	-0.0288562	-0.0142018	0.0847243	-0.0530615	-0.126853	-0.184685	0.153634	-0.00391456	0.0613683	0.100409	-0.20193	0.160325	0.0706561	-0.0631566	0.0169066
	PU6	0.0642136	-0.0348625	-0.0764774	0.0957717	0.074881	0.0181728	0.0157264	-0.0477371	-0.115578	-0.19247	-0.151501	-0.264139	-0.460464	-0.216139	1	-0.0615355	-0.0925592	0.109431	-0.077387	0.052214	0.178159	0.135305	-0.0793558	-0.014342	-0.0448353	-0.0432691	0.0252729	0.0509872	-0.0932055	0.115974	-0.070276
	TCK1	-0.185682	0.19128	0.0916484	-0.254205	0.168413	0.0682371	0.00160984	-0.0231835	-0.0122934	-0.0566027	0.0252702	-0.0802308	0.112759	0.0942441	-0.0615355	1	-0.0790903	0.115509	-0.0749594	-0.223873	-0.153967	-0.144723	-0.203597	0.0157598	-0.0821149	-0.0718712	-0.0779289	-0.384063	-0.213802	0.021687	0.403771
	TCK2	0.278865	-0.322732	-0.0742409	0.0291715	-0.170797	0.00511537	0.06616	0.0838792	0.0272681	0.129542	-0.085857	0.0432621	0.108428	-0.0288562	-0.0925592	-0.0790903	1	0.13397	0.0367193	-0.175599	-0.0485785	-0.0169	-0.0443129	0.196734	0.022263	0.000962925	-0.0232396	-0.0963322	-0.0584702	-0.120626	-0.393388
	TCK3	0.0327736	-0.105959	0.067211	-0.12511	-0.181798	0.288264	-0.0499344	0.0456714	0.0591686	0.0799102	0.0679823	-0.18107	-0.0785528	-0.0142018	0.109431	0.115509	0.13397	1	0.172311	0.00854124	-0.242565	-0.0605166	-0.167345	-0.141975	-0.106444	0.109174	-0.0350972	-0.255258	0.0188752	0.00712757	0.0221861
	TCK4	-0.0519173	0.0428336	0.0447066	0.053953	0.0219351	0.0361336	-0.10185	-0.0255428	0.036468	-0.0399335	0.0504973	0.0190892	-0.0605037	0.0847243	-0.077387	-0.0749594	0.0367193	0.172311	1	-0.190052	-0.302534	-0.163759	-0.244578	0.141695	0.244858	0.099942	0.16364	-0.0686541	0.0568746	0.019191	-0.171131
	TK1	-0.0475901	0.0509369	0.00724795	-0.00646087	-0.00924098	0.057978	-0.173675	0.00291184	0.155628	0.0781853	-0.0869655	-0.0750767	0.0670461	-0.0530615	0.052214	-0.223873	-0.175599	0.00854124	-0.190052	1	0.441656	0.298721	-0.062532	-0.329215	-0.155747	-0.215586	-0.312375	-0.0942438	-0.218733	-0.0965663	-0.123561
	TK2	0.0528959	-0.0192804	-0.0439918	0.118124	0.0586895	0.027839	-0.186822	-0.0136605	0.00124042	-0.0624522	-0.0204997	-0.00356922	-0.0284073	-0.126853	0.178159	-0.153967	-0.0485785	-0.242565	-0.302534	0.441656	1	0.392778	0.189009	-0.200887	-0.171363	-0.393985	-0.370514	-0.107691	-0.394147	-0.158899	-0.12256
	TK3	-0.0964772	0.0235844	0.0891695	0.0171499	0.11037	-0.00698274	-0.129106	-0.0593543	0.103203	0.0233064	-0.0587749	-0.0531351	0.0614662	-0.184685	0.135305	-0.144723	-0.0169	-0.0605166	-0.163759	0.298721	0.392778	1	0.172481	-0.334	-0.225823	-0.428245	-0.367358	-0.00891395	-0.135198	0.0159384	-0.204831
	TK4	-0.171353	0.0521729	0.185345	0.114763	0.0634969	-0.0736641	-0.0334165	0.0487585	-0.146248	-0.0717697	-0.0459466	0.0665233	-0.00688337	0.153634	-0.0793558	-0.203597	-0.0443129	-0.167345	-0.244578	-0.062532	0.189009	0.172481	1	-0.113156	-0.100922	-0.379659	-0.366548	0.104471	-0.0188967	-0.0532811	-0.108407
	TPCK1	0.0931221	-0.217887	0.046769	0.0697143	-0.0707452	-0.151409	-0.00314519	0.141332	4.45979e-05	0.150608	-0.247444	0.117879	0.138125	-0.00391456	-0.014342	0.0157598	0.196734	-0.141975	0.141695	-0.329215	-0.200887	-0.334	-0.113156	1	0.122451	0.169158	0.210358	-0.103831	-0.237547	-0.0541447	-0.0913029
	TPCK2	0.0718596	-0.148721	0.0255043	0.102679	-0.0402629	-0.086059	0.00152722	0.0628868	-0.0455264	0.0348804	0.00174996	-0.0273749	0.034403	0.0613683	-0.0448353	-0.0821149	0.022263	-0.106444	0.244858	-0.155747	-0.171363	-0.225823	-0.100922	0.122451	1	0.179427	0.0986842	-0.00592267	-0.00634578	0.0391163	-0.24191
	TPCK3	0.193932	-0.143544	-0.104649	0.0257384	-0.13372	-0.0800554	0.0522523	0.142373	-0.0152746	-0.0812927	0.04992	0.0341777	-0.0451672	0.100409	-0.0432691	-0.0718712	0.000962925	0.109174	0.099942	-0.215586	-0.393985	-0.428245	-0.379659	0.169158	0.179427	1	0.480017	-0.0284453	0.258868	-0.222134	-0.143789
	TPCK4	0.124414	-0.01488	-0.143083	0.00781211	0.0312591	0.00809664	0.11374	-0.040857	-0.083743	0.0174775	0.081864	0.0998858	-0.0309815	-0.20193	0.0252729	-0.0779289	-0.0232396	-0.0350972	0.16364	-0.312375	-0.370514	-0.367358	-0.366548	0.210358	0.0986842	0.480017	1	0.0366124	0.102032	-0.070518	-0.137995
	TPK1	0.124267	0.0120785	-0.183253	0.119484	0.0474664	-0.0994709	0.187488	-0.13995	-0.0487071	0.0163255	-0.0201969	-0.14215	-0.0708906	0.160325	0.0509872	-0.384063	-0.0963322	-0.255258	-0.0686541	-0.0942438	-0.107691	-0.00891395	0.104471	-0.103831	-0.00592267	-0.0284453	0.0366124	1	0.402331	-0.143085	-0.183951
	TPK2	0.0420273	-0.0285952	-0.00218646	0.0707559	-0.09727	0.00343012	0.109217	0.00195969	-0.0500424	-0.157646	0.135835	-0.0293011	-0.00654285	0.0706561	-0.0932055	-0.213802	-0.0584702	0.0188752	0.0568746	-0.218733	-0.394147	-0.135198	-0.0188967	-0.237547	-0.00634578	0.258868	0.102032	0.402331	1	-0.0298525	-0.142038
	TPK3	-0.119673	0.161176	0.0120366	0.0355557	-0.0324184	0.189429	0.0563928	-0.168649	-0.0447385	0.00390644	0.0571399	0.117922	-0.236895	-0.0631566	0.115974	0.021687	-0.120626	0.00712757	0.019191	-0.0965663	-0.158899	0.0159384	-0.0532811	-0.0541447	0.0391163	-0.222134	-0.070518	-0.143085	-0.0298525	1	0.138131
	TPK4	-0.183338	0.263478	0.0494558	-0.239235	0.0537474	-0.0152098	0.140278	-0.0626733	0.0752874	-0.00825021	0.124437	0.0244152	-0.0325179	0.0169066	-0.070276	0.403771	-0.393388	0.0221861	-0.171131	-0.123561	-0.12256	-0.204831	-0.108407	-0.0913029	-0.24191	-0.143789	-0.137995	-0.183951	-0.142038	0.138131	1
	Outer model descriptives
		Mean	Median	Observed min	Observed max	Standard deviation	Excess kurtosis	Skewness	Number of observations used	Cramér-von Mises test statistic	Cramér-von Mises p value
	IT1	9.34082e-18	0.0810915	-1.78477	1.42666	0.518284	3.45448	-1.23572	104	1.26858	7.37e-10
	IT2	-6.13825e-17	-0.000216429	-1.36196	1.33136	0.411902	1.87563	-0.0875961	104	0.400128	2.53731e-05
	IT3	2.13504e-18	0.0229231	-1.13174	1.87154	0.439555	2.79423	0.393685	104	0.378572	4.28582e-05
	PE1	6.61864e-17	0.0197043	-1.00491	2.19489	0.490195	3.58303	1.08565	104	0.148845	0.0241561
	PE2	-1.17427e-17	0.0419662	-1.55147	2.3216	0.626702	2.1636	0.678779	104	0.284753	0.000482808
	PE3	-1.30238e-16	0.0635042	-0.962416	1.40725	0.464842	-0.00837684	0.162166	104	0.0569689	0.41135
	PE4	-1.60128e-17	0.0558791	-0.942365	1.26777	0.449231	0.0104089	0.20137	104	0.0869237	0.166524
	PE5	6.61864e-17	-0.107677	-1.61071	2.15699	0.597091	2.31585	0.694949	104	0.308629	0.000255104
	PE6	-9.6077e-18	0.020339	-1.5802	1.16544	0.512603	0.524056	-0.437733	104	0.16892	0.0131505
	PU1	-1.92154e-17	0.158392	-2.88736	1.51332	0.906086	1.10641	-0.966581	104	0.20291	0.00481017
	PU2	-1.62797e-17	-0.0149633	-0.999904	1.04257	0.440577	-0.132175	0.0937267	104	0.0704143	0.273445
	PU3	-3.25594e-17	0.0944308	-2.15168	1.79643	0.695045	0.885774	-0.513409	104	0.168498	0.0133185
	PU4	-4.27009e-17	0.0805962	-1.97742	1.87149	0.656047	0.832786	-0.541758	104	0.393965	2.94393e-05
	PU5	1.04617e-16	0.0061528	-1.39855	1.07251	0.448183	0.568069	-0.117232	104	0.0878341	0.16206
	PU6	0	0.0762063	-3.25304	2.42304	0.888443	2.57669	-0.765134	104	0.252255	0.0011781
	TCK1	2.98906e-17	0.00404443	-1.95112	1.56394	0.760885	-0.540045	-0.172647	104	0.0395129	0.68748
	TCK2	-1.94422e-16	-0.000856488	-1.44719	2.10279	0.620872	0.521872	0.258088	104	0.0375001	0.724471
	TCK3	5.76462e-17	-0.267341	-1.86346	2.06617	0.924673	-0.567705	0.427323	104	0.291922	0.000398032
	TCK4	3.20257e-17	0.00274928	-1.49564	1.12396	0.480205	0.100898	-0.232187	104	0.028166	0.869359
	TK1	4.53697e-17	0.0382399	-2.22593	1.84783	0.686522	0.920712	-0.13892	104	0.0357351	0.755792
	TK2	7.1524e-17	0.00225191	-2.0945	2.12204	0.648758	1.16979	0.0924439	104	0.0595388	0.380349
	TK3	8.32667e-17	0.0196521	-1.74763	1.47948	0.657041	0.155725	-0.0596351	104	0.0458463	0.571544
	TK4	7.47265e-18	0.00522642	-2.00454	1.54137	0.597459	1.19683	-0.428775	104	0.0719525	0.261031
	TPCK1	6.61864e-17	-0.00240253	-1.53697	1.88119	0.487332	2.14795	0.429142	104	0.0641967	0.330114
	TPCK2	3.20257e-17	-0.0492464	-2.30708	2.05833	0.924282	0.12839	0.165665	104	0.243747	0.00149479
	TPCK3	-1.28103e-17	-0.0181858	-2.45065	2.34687	0.628961	3.31019	0.161667	104	0.169743	0.0128295
	TPCK4	-6.88552e-17	-0.0173247	-1.72505	2.00678	0.576105	1.45739	0.265462	104	0.0667157	0.305831
	TPK1	3.52282e-17	-0.0141376	-1.48997	1.88155	0.542765	0.963407	0.175114	104	0.0352754	0.763717
	TPK2	-1.48386e-16	0.0173408	-2.63668	1.77071	0.579485	3.91633	-0.640493	104	0.119754	0.0593958
	TPK3	-1.94289e-16	-0.0668489	-1.90478	2.18115	0.876627	-0.337282	0.0438039	104	0.0464183	0.561814
	TPK4	-9.44757e-17	0.0191763	-2.56492	1.78606	0.880826	-0.122077	-0.3062	104	0.0267042	0.886376
	Inner model scores
		Perceived Ease of Use	Perceived Usefulness	Willingness
	0	-0.783934	-1.24211	-0.891245
	1	1.15097	1.12613	0.257726
	2	-0.512184	-0.535435	-0.37343
	3	0.0187062	-0.974469	-0.498238
	4	2.2667	1.6945	0.533487
	5	-1.3802	-4.15346	-0.0745459
	6	0.200582	0.35554	-0.234032
	7	0.474406	-0.0566812	0.909448
	8	-0.206271	1.91492	-0.247722
	9	0.455315	1.67575	-0.430703
	10	0.0601669	-0.0982263	-0.419005
	11	-0.133231	-0.835812	-0.146903
	12	1.03812	1.12896	1.07387
	13	-0.156301	-0.583575	-0.586953
	14	0.326327	0.214641	0.0900891
	15	-0.488976	0.309323	-0.49612
	16	0.463697	-0.98631	0.382421
	17	-0.328372	-0.30854	-1.07542
	18	-0.0583614	1.36361	-1.07612
	19	-1.33373	-1.76082	-1.68853
	20	0.708697	-0.290193	-0.402651
	21	-0.117627	-0.331912	-1.03242
	22	0.0951764	-1.38852	-0.614098
	23	0.204607	0.243501	0.261284
	24	-1.01433	0.0868867	-0.516574
	25	-0.701557	0.275264	0.280268
	26	-0.209203	-1.16483	-0.372191
	27	-0.458666	-0.572116	-0.081554
	28	-0.750966	-0.552128	-0.352296
	29	0.569112	0.501554	0.63726
	30	0.666595	0.742266	-0.363234
	31	0.661788	-0.462094	-1.31841
	32	-0.914896	0.588089	0.739813
	33	-0.31019	-0.273756	-0.467087
	34	0.144087	0.359437	0.6306
	35	-0.675189	-1.56313	1.87665
	36	0.615965	0.077221	0.363296
	37	1.10433	1.34476	-0.306402
	38	0.164853	0.428006	-0.161558
	39	-1.19332	-0.807191	1.05067
	40	0.22935	-0.727276	-0.0367486
	41	2.80469	1.44018	-0.0940508
	42	1.11604	0.954736	0.136542
	43	0.928207	0.691173	-1.52863
	44	-0.355602	-0.424455	-0.592702
	45	0.213287	-0.154909	-0.352812
	46	0.347609	1.28178	-2.51618
	47	-0.727161	0.120517	-1.10912
	48	0.27594	-0.0701487	0.262008
	49	-0.287798	-0.553545	0.559908
	50	0.122402	-0.819879	-0.484896
	51	-0.964163	-0.472756	-0.810741
	52	0.910219	0.728035	0.0547617
	53	-0.604431	-0.432182	0.666861
	54	-0.212371	0.949135	-0.656429
	55	1.32057	-0.611776	-0.827467
	56	-0.0274291	1.33392	-0.886087
	57	0.110506	-1.37432	0.108471
	58	0.810449	0.364469	-0.174022
	59	0.233823	-0.798373	0.116989
	60	-0.164957	-0.875057	-1.11293
	61	-0.48775	-0.05295	0.970219
	62	-0.0285776	0.368698	-1.3945
	63	0.208726	0.0737274	-0.14829
	64	1.42325	0.12191	-0.0301139
	65	-0.783983	0.25338	0.69673
	66	-0.346997	0.458635	-0.318417
	67	0.0217323	0.215728	-0.399208
	68	-0.972291	-0.139391	1.70525
	69	-0.183922	0.24472	-0.0271738
	70	-0.517798	-0.588073	1.98504
	71	-0.0538777	0.654435	0.179988
	72	-0.761594	0.61956	-0.0483487
	73	-0.391443	-1.16402	0.912025
	74	-0.267578	-0.617556	-0.0176152
	75	0.336976	0.223532	0.929499
	76	0.498402	-0.285926	1.23245
	77	-0.312245	0.900092	1.08684
	78	0.1414	-0.571859	1.16459
	79	-1.16578	-0.0309982	-0.775049
	80	0.214943	0.681136	-0.0734176
	81	0.607675	-0.357557	0.66898
	82	-0.0366347	-0.0891464	0.522874
	83	0.194629	0.00932692	-0.0980841
	84	0.326563	0.1892	-0.0959666
	85	0.160714	0.498045	0.434547
	86	-0.207344	-0.510163	-0.258658
	87	-0.276105	-0.501105	1.23322
	88	-0.673706	-0.115059	-0.736955
	89	0.280646	-1.94754	0.519839
	90	-0.149831	0.122651	0.114198
	91	-0.296797	-0.210995	0.344657
	92	-0.30286	0.324256	0.253693
	93	-0.275033	0.94601	1.08939
	94	0.189421	0.648782	0.889383
	95	-0.591891	0.248075	-0.656821
	96	0.0779178	-0.273866	-0.48758
	97	-0.432783	0.699193	-0.81128
	98	-1.05277	0.970477	0.381138
	99	0.676628	1.54672	-0.306942
	100	0.0219236	0.0824439	1.13614
	101	-0.0709203	-1.14411	0.851122
	102	-0.474967	0.585252	1.06642
	103	-0.00797574	0.876024	0.734027
	Inner model correlation
		Perceived Ease of Use	Perceived Usefulness	Willingness
	Perceived Ease of Use	1	0.401045	-0.011631
	Perceived Usefulness	0.401045	1	-0.0451205
	Willingness	-0.011631	-0.0451205	1
	Inner model descriptives
		Mean	Median	Observed min	Observed max	Standard deviation	Excess kurtosis	Skewness	Number of observations used	Cramér-von Mises test statistic	Cramér-von Mises p value
	Perceived Ease of Use	1.77209e-16	-0.0326062	-1.3802	2.80469	0.682353	2.6514	0.95409	104	0.13734	0.034389
	Perceived Usefulness	3.94983e-17	0.0754742	-4.15346	1.91492	0.889185	3.54419	-0.882358	104	0.0559413	0.42446
	Willingness	-2.12437e-16	-0.0739818	-2.51618	1.98504	0.781472	0.408976	-0.0408177	104	0.0534975	0.457382
	Quality criteria
	R-square
	Overview
		R-square	R-square adjusted
	Perceived Ease of Use	0.610755	0.606939
	Perceived Usefulness	0.256503	0.249214
	Willingness	0.468983	0.453052
	f-square
	Matrix
		Perceived Ease of Use	Perceived Usefulness	Proficiency	Willingness
	Perceived Ease of Use				0.0253246
	Perceived Usefulness				0.0913621
	Proficiency	1.56907	0.344995		0.0617781
	Willingness
	List
		f-square
	Perceived Ease of Use -> Willingness	0.0253246
	Perceived Usefulness -> Willingness	0.0913621
	Proficiency -> Perceived Ease of Use	1.56907
	Proficiency -> Perceived Usefulness	0.344995
	Proficiency -> Willingness	0.0617781
	Construct reliability and validity
	Overview
		Cronbach's alpha	Composite reliability (rho_a)	Composite reliability (rho_c)	Average variance extracted (AVE)
	Perceived Ease of Use	0.922824	0.925669	0.92356	0.668952
	Perceived Usefulness	0.804994	0.868517	0.81441	0.44809
	Proficiency	0.934264	0.949455	0.935009	0.491374
	Willingness	0.870286	0.870052	0.869731	0.690028
	Discriminant validity
	Heterotrait-monotrait ratio (HTMT) - Matrix
		Perceived Ease of Use	Perceived Usefulness	Proficiency	Willingness
	Perceived Ease of Use
	Perceived Usefulness	0.660835
	Proficiency	0.769306	0.504343
	Willingness	0.623249	0.565441	0.592622
	Heterotrait-monotrait ratio (HTMT) - List
		Heterotrait-monotrait ratio (HTMT)
	Perceived Usefulness <-> Perceived Ease of Use	0.660835
	Proficiency <-> Perceived Ease of Use	0.769306
	Proficiency <-> Perceived Usefulness	0.504343
	Willingness <-> Perceived Ease of Use	0.623249
	Willingness <-> Perceived Usefulness	0.565441
	Willingness <-> Proficiency	0.592622
	Fornell-Larcker criterion
		Perceived Ease of Use	Perceived Usefulness	Proficiency	Willingness
	Perceived Ease of Use	0.817895
	Perceived Usefulness	0.644641	0.669395
	Proficiency	0.781508	0.506461	0.700981
	Willingness	0.622265	0.570301	0.600077	0.830679
	Cross loadings
		Perceived Ease of Use	Perceived Usefulness	Proficiency	Willingness
	IT1	0.571011	0.459916	0.49731	0.849159
	IT2	0.47943	0.532347	0.472203	0.827244
	IT3	0.498793	0.42887	0.526554	0.81528
	PE1	0.8414	0.467737	0.699801	0.465681
	PE2	0.721178	0.405445	0.5384	0.48331
	PE3	0.850975	0.494381	0.686793	0.499723
	PE4	0.870267	0.645343	0.68175	0.539304
	PE5	0.806649	0.532591	0.564271	0.592585
	PE6	0.808367	0.605554	0.651608	0.475796
	PU1	0.254452	0.267212	0.110502	0.176455
	PU2	0.535425	0.892118	0.419623	0.539982
	PU3	0.359704	0.588339	0.260949	0.371409
	PU4	0.424286	0.657435	0.327552	0.380182
	PU5	0.544257	0.866554	0.450148	0.483273
	PU6	0.416933	0.540357	0.367931	0.216817
	TCK1	0.415811	0.405278	0.660175	0.47513
	TCK2	0.598249	0.371354	0.708266	0.352379
	TCK3	0.240543	0.0523199	0.257951	0.166805
	TCK4	0.60555	0.340657	0.756011	0.46885
	TK1	0.676578	0.350065	0.804969	0.46579
	TK2	0.662618	0.407409	0.830061	0.489755
	TK3	0.594372	0.265241	0.67897	0.385348
	TK4	0.668546	0.475486	0.894899	0.560968
	TPCK1	0.652676	0.517941	0.841321	0.43416
	TPCK2	0.243431	0.225569	0.302659	0.111157
	TPCK3	0.549674	0.396556	0.715399	0.4135
	TPCK4	0.645345	0.384535	0.794522	0.457986
	TPK1	0.66636	0.374651	0.794919	0.438032
	TPK2	0.574766	0.295574	0.707317	0.446759
	TPK3	0.288451	0.200167	0.399803	0.275117
	TPK4	0.370388	0.40775	0.673108	0.563269
	Collinearity statistics (VIF)
	Outer model - List
		VIF
	IT1	1.83914
	IT2	3.07466
	IT3	2.8742
	PE1	2.99625
	PE2	2.1245
	PE3	3.38623
	PE4	3.44023
	PE5	2.26463
	PE6	2.85017
	PU1	1.27226
	PU2	3.02886
	PU3	1.66151
	PU4	2.05855
	PU5	3.13088
	PU6	1.20438
	TCK1	2.19151
	TCK2	3.08659
	TCK3	1.53379
	TCK4	4.84777
	TK1	2.90364
	TK2	3.82297
	TK3	3.25182
	TK4	3.2261
	TPCK1	5.20843
	TPCK2	1.44447
	TPCK3	4.27069
	TPCK4	4.24328
	TPK1	4.49484
	TPK2	4.59816
	TPK3	1.4387
	TPK4	1.93832
	Inner model - Matrix
		Perceived Ease of Use	Perceived Usefulness	Proficiency	Willingness
	Perceived Ease of Use				3.26837
	Perceived Usefulness				1.7111
	Proficiency	1	1		2.56916
	Willingness
	Inner model - List
		VIF
	Perceived Ease of Use -> Willingness	3.26837
	Perceived Usefulness -> Willingness	1.7111
	Proficiency -> Perceived Ease of Use	1
	Proficiency -> Perceived Usefulness	1
	Proficiency -> Willingness	2.56916
	Model fit
	Fit summary
		Saturated model	Estimated model
	SRMR	0.0838623	0.0921915
	d_ULS	3.48831	4.21564
	d_G	1.96154	2.01368
	Chi-square	913.021	926.913
	NFI	0.669534	0.664506
	Model selection criteria
	Matrix
		BIC (Bayesian information criterion)
	Perceived Ease of Use	-89.8448
	Perceived Usefulness	-22.5407
	Willingness	-48.2552
	Algorithm
	Setting
	Data file
		Setting
	Data file	MTEs' dataset filecsv_ numeric
	Data setup
		Setting
	Algorithm to handle missing data	Mean replacement
	Weighting vector	-
	PLS-SEM algorithm
		Setting
	Initial weights	1.0
	Max. number of iterations	3000
	Stop criterion	10⁻⁷
	Type of results	Standardized
	Use Lohmoeller settings?	No
	Weighting scheme	Path
	Consistent PLS-SEM algorithm
		Setting
	Construct outer weighting mode
		Setting
	Perceived Ease of Use	AUTOMATIC
	Perceived Usefulness	AUTOMATIC
	Proficiency	AUTOMATIC
	Willingness	AUTOMATIC
	Correction value c
	Matrix
		ci
	Perceived Ease of Use	4.17175
	Perceived Usefulness	2.88488
	Proficiency	8.06854
	Willingness	2.2193
	Stop criterion changes
	Matrix
		IT1	IT2	IT3	PE1	PE2	PE3	PE4	PE5	PE6	PU1	PU2	PU3	PU4	PU5	PU6	TCK1	TCK2	TCK3	TCK4	TK1	TK2	TK3	TK4	TPCK1	TPCK2	TPCK3	TPCK4	TPK1	TPK2	TPK3	TPK4
	Iteration 0	0.374081	0.374081	0.374081	0.196206	0.196206	0.196206	0.196206	0.196206	0.196206	0.234226	0.234226	0.234226	0.234226	0.234226	0.234226	0.0880794	0.0880794	0.0880794	0.0880794	0.0880794	0.0880794	0.0880794	0.0880794	0.0880794	0.0880794	0.0880794	0.0880794	0.0880794	0.0880794	0.0880794	0.0880794
	Iteration 1	0.386308	0.369082	0.367586	0.200718	0.171804	0.205658	0.208761	0.193507	0.193709	0.0943247	0.310908	0.202553	0.225891	0.300379	0.187824	0.0812444	0.0880692	0.0324522	0.0935829	0.100577	0.103106	0.085109	0.110494	0.104639	0.0371757	0.0878491	0.0987268	0.0984519	0.0868319	0.0497714	0.0829616
	Iteration 2	0.382758	0.372698	0.367287	0.201699	0.172765	0.203997	0.208577	0.193481	0.193767	0.0927587	0.309209	0.203941	0.227926	0.300231	0.187451	0.0817829	0.0878215	0.032041	0.0936917	0.0997629	0.102875	0.0841369	0.110879	0.104272	0.0375236	0.0886837	0.0984793	0.0985261	0.0876651	0.0495479	0.0833857
	Iteration 3	0.382647	0.372737	0.367352	0.201689	0.172865	0.203986	0.208609	0.193366	0.193772	0.0926313	0.30924	0.203937	0.227888	0.300375	0.18731	0.0818178	0.0877836	0.0319726	0.0936978	0.0997673	0.102877	0.0841508	0.11091	0.104273	0.0375116	0.0886661	0.0984723	0.0985205	0.0876628	0.04955	0.0834206
	Iteration 4	0.382627	0.37275	0.367359	0.20169	0.172871	0.203985	0.208609	0.193361	0.193772	0.0926258	0.309239	0.203939	0.22789	0.300378	0.187307	0.0818206	0.0877815	0.0319701	0.0936986	0.0997664	0.102876	0.0841503	0.110912	0.104272	0.0375111	0.0886655	0.0984717	0.0985209	0.0876636	0.0495508	0.0834235
	Iteration 5	0.382625	0.37275	0.367359	0.20169	0.172872	0.203985	0.20861	0.19336	0.193772	0.0926252	0.309239	0.203939	0.22789	0.300378	0.187307	0.0818209	0.0877813	0.03197	0.0936987	0.0997664	0.102876	0.0841503	0.110912	0.104272	0.037511	0.0886653	0.0984717	0.0985208	0.0876636	0.0495509	0.0834238
	Iteration 6	0.382625	0.37275	0.367359	0.20169	0.172872	0.203985	0.20861	0.19336	0.193772	0.0926251	0.309239	0.203939	0.22789	0.300378	0.187307	0.0818209	0.0877812	0.0319699	0.0936987	0.0997664	0.102876	0.0841504	0.110912	0.104272	0.037511	0.0886653	0.0984717	0.0985208	0.0876636	0.0495509	0.0834238
	Iteration 7	0.382625	0.37275	0.367359	0.20169	0.172872	0.203985	0.20861	0.19336	0.193772	0.0926251	0.309239	0.203939	0.22789	0.300378	0.187307	0.0818209	0.0877812	0.0319699	0.0936987	0.0997664	0.102876	0.0841504	0.110912	0.104272	0.037511	0.0886653	0.0984717	0.0985208	0.0876636	0.0495509	0.0834238
	Posthoc minimum sample size
	List
		Path coefficients	Alpha 1%, power 80%	Alpha 5%, power 80%	Alpha 1%, power 90%	Alpha 5%, power 90%
	Perceived Ease of Use -> Willingness	0.209648	229	141	297	195
	Perceived Usefulness -> Willingness	0.288121	121	75	157	104
	Proficiency -> Perceived Ease of Use	0.781508	17	11	22	15
	Proficiency -> Perceived Usefulness	0.506461	40	25	51	34
	Proficiency -> Willingness	0.290313	120	74	155	102
	Execution log
	Reading score matrix of complete data set
	Processing missing values for scores of complete data set
	Calculating full data set.
	Calculating initial PLS-SEM results.
	Correcting initial PLS-SEM results for PLSc-SEM.
	Calculating report matrices and charts.
	All calculations done.
	Model and data
	Inner model
		Perceived Ease of Use	Perceived Usefulness	Proficiency	Willingness
	Perceived Ease of Use				1
	Perceived Usefulness				1
	Proficiency	1	1		1
	Willingness
	Outer model
		Perceived Ease of Use	Perceived Usefulness	Proficiency	Willingness
	IT1				-1
	IT2				-1
	IT3				-1
	PE1	-1
	PE2	-1
	PE3	-1
	PE4	-1
	PE5	-1
	PE6	-1
	PU1		-1
	PU2		-1
	PU3		-1
	PU4		-1
	PU5		-1
	PU6		-1
	TCK1			-1
	TCK2			-1
	TCK3			-1
	TCK4			-1
	TK1			-1
	TK2			-1
	TK3			-1
	TK4			-1
	TPCK1			-1
	TPCK2			-1
	TPCK3			-1
	TPCK4			-1
	TPK1			-1
	TPK2			-1
	TPK3			-1
	TPK4			-1
	Indicator data (original)
	Matrix
	Case index	IT1	IT2	IT3	PE1	PE2	PE3	PE4	PE5	PE6	PU1	PU2	PU3	PU4	PU5	PU6	TCK1	TCK2	TCK3	TCK4	TK1	TK2	TK3	TK4	TPCK1	TPCK2	TPCK3	TPCK4	TPK1	TPK2	TPK3	TPK4
	0	3	3	4	4	3	3	3	4	4	3	3	4	4	3	4	4	3	3	4	4	4	5	5	5	1	4	4	4	5	4	5
	1	5	5	5	5	5	5	4	5	5	5	5	5	5	5	5	5	4	1	3	3	5	5	5	5	2	1	4	4	1	5	4
	2	2	2	3	2	2	1	2	1	1	3	3	3	3	2	3	1	2	1	1	1	2	1	1	2	2	2	3	2	2	2	2
	3	3	3	3	3	3	3	3	3	3	3	3	3	3	3	3	3	3	3	3	3	3	3	3	3	4	3	3	2	2	2	3
	4	5	5	5	5	5	5	5	5	5	5	5	5	5	5	5	3	2	2	2	4	4	2	3	3	3	2	2	2	3	5	4
	5	2	2	5	5	3	4	2	1	1	1	1	1	1	1	2	3	3	3	4	5	5	5	5	3	3	3	3	4	5	4	3
	6	5	5	5	5	5	5	5	5	5	5	5	5	5	5	5	5	5	3	5	5	5	5	5	5	4	5	5	5	5	5	5
	7	5	5	5	4	4	4	4	4	4	3	4	4	3	5	4	4	3	2	3	3	3	2.78	4	4	3	3	3	4	4	5	5
	8	3	4	4	3	2	2	3	3	2	5	5	5	5	5	5	2	2	1	1	3	3	3	4	2	5	2	2	3	2	3	3
	9	4	3	4	3	2	3	3	4	4	5	5	5	5	5	4	2	1	1	2	3	3	2	2	3	3	5	3	3	2	3	3
	10	4	4	4	4	4	3	4	5	4	4	4	4	5	4	4	4	5	2	4	3	4	4	4	4	5	3	4	5	5	4	2
	11	3	3	3	3	3	2	2	2	3	3	2	2	3	3	5	2	2	2	2	3	3	2	2	2	2	3	3	3	3	1	2
	12	5	4	5	5	3	3	3	4	2	5	5	5	5	3	3	2	2	1	2	3	3	2	3	2	4	1	2	2	2	2	2
	13	3	3	4	3	3	3	3	4	4	3	3	4	4	4	3	3	4	4	3	3	3	4	4	3	5	3	3	4	4	2	3
	14	4	4	4	4	4	3	3	4	3	4	4	4	3	4	5	4	2	2	3	3	3	2	3	3	4	3	3	3	3	4	4
	15	3	4	3	3	2	3	3	3	2	5	4	4	5	5	1	4	3	2	3	2	3	2	3	3	3	3	3	3	4	3	4
	16	5	4	5	5	5	4	4	5	4	5	3	3	4	3	5	5	3	5	4	5	4	5	2	4	4	4	5	4	4	3	4
	17	3	3	2	3	2	3	4	2	2	3	4	4	3	3	4	3	2	1	3	1	1	1	1	3	3	4	5	5	5	4	5
	18	3	3	3	3	3	3	3	3	2	5	5	4	4	5	5	4	2	2	3	2	3	1	2	3	5	3	3	3	3	3	3
	19	2	2	1	2	2	2	2	2	2	3.71845	2	3	1	2	5	3.78641	2.63107	3	2.73786	2	3.15534	2.78	3	2.95146	3	2.96117	3.02913	3.13725	3.21569	5	3.70874
	20	3	3	2	3	2	3	2	3	3	3	3	2	3	3	4	3	1	4	1	3	2	1	1	1	4	2	1	1	1	3	3
	21	2	2	2	2	2	2	2	2	2	3	3	3	3.85149	3	2	2	1	2	1	2	2	2	2	2	3	1	1	2	2	5	2
	22	2	2	2	3	2	2	2	2	1	2	2	1	1	2	5	3	1	3	1	2	3	1	1	1	1	1	1	2	1	2	3
	23	5	5	5	5	4	4	4	5	5	5	5	5	5	4	4	5	4	2	4	4	5	4	5	5	4	4	5	4	4	4	4
	24	3	4	3	3	2	2	2	3	3	4	4	4	4	4	4	4	3	3	3	5	3	3	3	3	3	2	2	3	4	5	4
	25	5	4	4	3	1	3	4	3	3	4	5	4	4	4	4	5	4	5	3	3	3	4	4	3	2	3	3	3	4	4	4
	26	4	3	3	3	2	3	3	4	4	4	3	3	3	3	3	4	4	3	3	3	4	2	3	3	3	3	3	4	4	3	3
	27	3	4	3	2	2	3	3	3	2	4	3	3	2	4	4	3	2	2	3	3	3	2	3	3	3	3	3	3	3	4	2
	28	5	4	3	4	3	3	3	4	4	3	4	3	5	4	4	5	4	1	3	4	5	5	3	4	4	5	4	5	5	3	4
	29	5	5	5	4	4	5	4	4	4	5	5	5	5	4	3	4	3	5	3	3	3	3	4	2	3	5	5	3	5	5	4
	30	4	4	4	5	3	3	4	4	5	4	5	5	5	5	2	3	2	2	3	3	3	2	5	3	3	3	3	5	5	3	4
	31	2	2	2	3	2	3	3	3	3	3	3	3	3	3	3	2	2	2	1	2	2	2	2	2	2	2	2	2	2	4	3
	32	4	5	5	2	3	3	3	2	3	5	5	5	5	5	1	4	3	4	3	4	3	3	3	3	3	4	3	4	4	3	4
	33	4	4	4	3	4	4	4	4	4	4	4	4	4	4	5	5	3	2	3	5	4	4	3	4	4	4	4	5	5	5	5
	34	5	5	5	4	4	3	4	4	5	5	5	5	4	4	4	5	3	3	4	4	3	3	3	4	4	4	4	4	4	4	5
	35	5	5	5	3	3	2	3	3	2	4	2	4	2	2	4	3	3	3	3	3	4	3	3	3	3	3	3	3	3	3	4
	36	5	4	5	4	4	4	5	4	4	4	4	4	5	4	4	5	4	2	3	3	3	3	3	4	3	3	4	4	4	4	5
	37	4	4	3.95146	4	4	4	4	4	4	4	5	5	3.85149	5	5	3	3	2	1	4	5	4	3	2	1	2	1	3	3	4	4
	38	5	5	5	5	4	5	5	5	5	5	5	5	5	5	5	5	4	4	5	5	5	5	5	5	4	5	5	5	5	5	4
	39	4	4	4	1	1	2	2	2	2	3	3	3	3	3	3	3	2	2	2	3	3	3	3	2	2	2	2	3	3	3	3
	40	4	4	5	5	5	4	4	5	3	3	4	3	4	4	4	5	4	4	4	4	3	3	4	4	4	5	5	4	4	5	4
	41	4	4	4	4	5	5	5	5	5	5	4	4	5	5	4	1	2	2	2	4	2	2	2	2	1	2	2	3	3	1	2
	42	5	5	4	4	4	4	5	5	5	1	5	5	5	5	5	4	3	2	3	4	5	2.78	4	3	3	3	4	3.13725	3.21569	2	4
	43	3	3	4	5	4	5	4	5	5	5	5	4	5	5	4	5	4	5	4	3	3	2	3	5	5	5	4	3	4	2	5
	44	4	4	4	4	4	4	4	4	4	4	4	4	4	4	5	4	4	4	5	5	5	4	4	5	3	4	4	5	4	4	4
	45	4	4	4	4	4	4	4	4	4	5	4	4	4	4	4	4	4	3	3	4	4	4	4	4	1	4	4	4	4	3	4
	46	3	2	2	3	3.04854	4	4	4	5	5	5	5	5	5	5	5	4	4	3	5	4	2.78	2	4	3	4	5	2	2	3	3
	47	2	2	3	1	2	2	2	2	3	4	4	4	4	3	3	4	3	3	3	2	2	2	2	3	3	1	1	2	2	4	4
	48	3	3	4	2	1	2	3.25243	3	3	2	3	4	4	3	3	4	1	1	1	2	2	2	1	1	4	2	2	1	2	3	4
	49	4	4	5	3	3	3	4	3	3	5	3	4	4	3	4	4	3	2	3	4	4	3	3	3	5	3	3	3	3	5	4
	50	3	3	3	3	3	3	3	3	3	4	3	3	3	3	3	3	2	2	2	3	2	2	3	3	5	3	3	3	3	3	3
	51	3	3	3	3	2	3	3	2	2	4	3	4	4	4	3	4	4	4	4	3	2	2	2	4	5	4	4	3	3	5	3
	52	5	5	5	5	5	5	5	5	5	4	5	5	5	5	5	5	4	3	3	5	5	3	5	4	2	4	4	5	5	2	5
	53	4	4	4	2	2	3	3	2	2	3	3	3	3	4	4	4	2	2	2	3	3	3	3	2	3	2	2	3	3	4	4
	54	4	4	4	4	3	4	4	4	3	4	5	5	5	5	5	4	3	3	4	4	4	4	4	4	4	3	4	4	4	5	4
	55	3	4	4	5	5	5	5	5	5	4	3	3	4	4	5	4	3	3	3	5	4	5	5	3	3	3	3	5	4	4	3
	56	3	3	3	3	3	2	3	3	2	3	5	5	3	5	5	2	2	1	2	3	3	2	3	2	4	3	2	3	2	3	3
	57	3	3	3	2	2	3	2	3	3	2	3	3	1	2	3	3	3	2	3	2	2	3	2	1	3	2	2	1	3	4	1
	58	4	4	4	5	4	4	4	4	3	3	5	4	3	4	5	5	3	2	2	3	3	3	3	3	2	4	4	4	4	3	2
	59	5	5	5	5	5	5	5	5	5	1	5	3	3	5	5	5	5	5	5	5	5	5	5	4	4	5	5	5	5	5	5
	60	2	2	3	2	3	3	3	2	3	5	3	1	4	3	3	3	3	2	2	3	3	2	2	3	5	2	3	3	3	3	2
	61	4	4	4	2	2	2	2	2	2	4	3	3	5	3	3	4	2	2	2	2	2	2	1	2	1	2	2	2	2	4	4
	62	3	3	4	4	4	4	4	4	4	3	5	3	5	5	5	5	3	3	4	3	4	4	5	4	5	4	3	5	5	3	4
	63	5	5	5	5	5	5	5	5	5	4	5	4	5	5	5	5	5	5	5	5	5	5	5	5	2	5	5	5	5	5	5
	64	3	3	3	3	3	3	3	3	3	3	3	5	2	3	3	1	1	3	1	1	1	1	1	1	1	1	2	2	2	3	3
	65	5	5	5	3	3	4	3	4	3	2	5	5	3	5	5	5	2	4	4	3	4	3	4	4	5	4	5	4	5	4	5
	66	2	3	3	2	1	1	2	2	2	4	3	5	4	3	3	2	2	2	1	2	2	1	2	2	2	2	2	1	1	2	2
	67	3	3	3	2	2	3	2	3	3	5	4	2	3	4	4	3	2	4	2	2	2	2	2	2	2	2	2	2	2	3	4
	68	5	5	5	2	2	3	2	2	2	1	4	3	4	4	4	4	2	2	3	3	3	1	3	3	3	3	3	3	3	3	4
	69	3	3	3	1	2	3	3	1	1	5	3	4	3	3	4	4	1	3	1	2	2	2	2	1	1	1	1	2	1	2	4
	70	5	5	5	2	2	2	2	3	3	2	4	3	2	3	4	4	1	4	2	3	3	2	2	2	2	3	2	2	3	4	4
	71	3	4	4	2	2	3	3	3	2	4	4	4	4	4	4	4	1	4	2	2	3	2	3	2	2	1	2	2	2	4	4
	72	1	4	4	1	1	2	2	1	2	4	4	3	5	3	4	4	1	4	1	3	3	3	1	1	1	1	1	1	2	2	4
	73	3	5	5	3	3	3	3	3	3	4	4	2	1	3.87379	3	4	3	4	3	3	3	3	3	3	3	3	3	4	3	4	4
	74	3	3	3	2	2	2	2	3	2	3	2	4	5	3	1	4	2	3	2	2	2	2	2	2	2	2	2	2	2	1	3
	75	4	4	4	2	2	3	2	4	2	4	4	5	2	3	3	4	1	1	1	2	2	2	1	2	2	2	2	1	2	2	4
	76	5	4	4	2	2	2	3	5	3	4	4	1	4	3	3	3	1	3	1	3	2	2	2	2	2	2	2	2	2	2	4
	77	5	5	5	3	2	2	3	5	3	4	4	5	5	5	4	4	2	2	3	4	3	3	3	3	3	3	2	3	3	4	5
	78	5	5	5	3	3	3	4	5	4	4	4	2	4	3	5	4	2	4	3	3	3	3	4	3	3	3	4	4	4	4	5
	79	2	4	4	3	1	3	3	2	4	4	4	4	4	4	5	4	4	4	4	4	3	3	3	4	3	4	4	4	4	4	4
	80	3	4	4	3	3	3	3	3	3	4	4	4	4	4	5	4	2	2	2	3	2	2	3	2	2	2	3	3	3	3	4
	81	4	4	4	3	3	3	3	4	3	3	3	3	4	4	2	4	2	1	2	3	3	2	2	2	2	2	2	2	2	3	4
	82	3	5	5	3	4	4	3	3	3	4	4	4	4	4	3	4	3	2	3	4	4	3	3	3	3	3	3	3	3	3	4
	83	4	4	4	3.14563	5	3	4	4	3	4	4	4	4	4	4	4	3	3	3	3	3	4	4	3	3	3	3	4	4	3	4
	84	3	4	4	3	5	3	3	3	3	4	4	4	4	4	3	5	1	2	3	3	3	2	2	3	3	3	3	2	2	3	5
	85	2	5	5	2	5	3	3	2	3	4	4	4	4	4	4	5	1	2	2	2	2	2	3	2	2	2	3	2	3	5	5
	86	4	4	4	4	2	4	4	4	4	4	4	4	4	4	3	4	3	3	4	4	4	4	4	4	4	4	4	4	4	4	4
	87	5	5	5	3	3	3	3	5	3	3	4	4	4	4	2	5	3	3	4	4	3	2	3	3	3	4	4	4	4	3	3
	88	1	4	4	3	4	2	3	1	3	1	4	4	3.85149	4	4	5	2	2	3	3	3	3	3	3	3	3	3	3	3	4	4
	89	5	3	3	2	3	3	3	5	3	3	3	2	2	1	3	2	3	3	3	3	3	3	2	2	3	3	3	3	3	2	3
	90	2	5	4	3	4	2	3	2	3	3	4	3	4	4	4	4	2	1	3	2	2	3	3	3	3	3	3	2	3	3	4
	91	3	4	4	2	3	2	3	3	2	4	3	3	3	4	4	3	1	2	3	2	2	2	3	3	3	3	3	3	3	2	3
	92	4	4	3	2	2	2	3	2	3	5	4	3	4	4	3	3	2	2	2	2	2	2	2	2	3	3	3	3	3	3	3
	93	5	5	5	3	4	3	3	2	3	5	5	3	5	5	4	5	3	3	3	2	3	2	3	3	3	3	3	3	3	3	5
	94	5	5	5	3	5	4	3	3	4	5	4	4	5	5	4	5	3	3	3	3	3	3	4	3	4	3	3	4	3	3	4
	95	3	3	3	2	1	2	3	3	3	2	4	4	4	4	4	3	1	2	3	3	3	3	2	3	3	3	3	3	3	3	3
	96	2	3	3	2	5	2	2	2	2	3	3	3	4	3	3	4	1	1	1	2	3	3	2	2	2	2	2	2	2	2	2
	97	3	3	3	2	2	2	3	3	3	4	5	3	4	5	3	4	3	2	2	3	3	3	3	2	2	2	2	3	3	2	4
	98	5	3	5	2	1	2	3	5	1	3	4	5	5	5	5	5	5	4	2	1	2	1	4	5	3	5	3	2	4	3	3
	99	4	4	4	4	3	3	4	4	4	4	5	5	5	5	5	4	3	2	3	2	4	3	3	3	4	3	2	3	2	2	4
	100	4	5	5	3	3	3	3	3	3	3	4	3	4	4	4	3	2	2	2	3	3	2	3	3	3	3	3	3	3	3	4
	101	4	4	5	3	3	3	4	3	3	2	3	3	3	4	2	5	3	2	3	3	3	2	3	3	3	3	3	3	3	3	5
	102	5	5	5	3	3	3	3	3	3	4	5	5	4	4	4	3	3	2	3	3	4	3	3	3	3	3	4	3	3	5	5
	103	5	5	5	3	4	3	3	5	4	5	5	4	5	5	4	4	3	2	4	4	4	4	4	3	3	3	3	3	4	3	4
	MV descriptives
		Mean	Median	Observed min	Observed max	Standard deviation	Excess kurtosis	Skewness	Number of observations used	Cramér-von Mises test statistic	Cramér-von Mises p value
	IT1	3.68269	4	1	5	1.08543	-0.846854	-0.29785	104	0.755103	2.55539e-08
	IT2	3.85577	4	2	5	0.924228	-0.731833	-0.373832	104	0.929458	2.84928e-09
	IT3	3.95146	4	1	5	0.944403	-0.225498	-0.596303	104	0.947797	2.36814e-09
	PE1	3.14563	3	1	5	1.07782	-0.637258	0.264148	104	0.814407	1.10921e-08
	PE2	3.04854	3	1	5	1.17161	-0.882782	0.158938	104	0.608292	2.98521e-07
	PE3	3.11538	3	1	5	0.953815	-0.294682	0.37204	104	1.06224	9.09183e-10
	PE4	3.25243	3	2	5	0.873966	-0.480452	0.353512	104	1.10558	7.37e-10
	PE5	3.38462	3	1	5	1.15449	-0.876772	-0.151275	104	0.593112	3.97367e-07
	PE6	3.18269	3	1	5	1.07206	-0.571034	0.101791	104	0.765069	2.20691e-08
	PU1	3.71845	4	1	5	1.05991	0.201108	-0.737579	104	0.831145	8.91012e-09
	PU2	3.90385	4	1	5	0.914827	-0.203602	-0.494447	104	0.948625	2.34894e-09
	PU3	3.73077	4	1	5	1.02122	0.182118	-0.644624	104	0.832152	8.79547e-09
	PU4	3.85149	4	1	5	1.06866	0.527086	-0.941333	104	0.941335	2.5251e-09
	PU5	3.87379	4	1	5	0.947462	0.193248	-0.636012	104	0.912177	3.41893e-09
	PU6	3.82692	4	1	5	1.00424	0.164894	-0.683993	104	0.866555	5.74129e-09
	TCK1	3.78641	4	1	5	1.01575	0.130614	-0.728412	104	0.93823	2.60519e-09
	TCK2	2.63107	3	1	5	1.07409	-0.515447	0.220201	104	0.651703	1.36164e-07
	TCK3	2.625	2	1	5	1.07585	-0.458011	0.469374	104	0.887764	4.48169e-09
	TCK4	2.73786	3	1	5	1.03739	-0.340623	0.0250984	104	0.851965	6.85397e-09
	TK1	3.11538	3	1	5	1.00295	-0.30895	0.228492	104	0.963862	2.02838e-09
	TK2	3.15534	3	1	5	0.958337	-0.303567	0.344778	104	1.06604	8.85834e-10
	TK3	2.78	3	1	5	1.07935	-0.294377	0.504579	104	0.782811	1.71078e-08
	TK4	3	3	1	5	1.1007	-0.489905	0.131695	104	0.733985	3.51626e-08
	TPCK1	2.95146	3	1	5	1.02262	-0.284287	0.208475	104	0.843569	7.60856e-09
	TPCK2	3.01923	3	1	5	1.074	-0.36433	0.0557473	104	0.815446	1.09401e-08
	TPCK3	2.96117	3	1	5	1.06448	-0.358408	0.127282	104	0.795227	1.43849e-08
	TPCK4	3.02913	3	1	5	1.06026	-0.449905	0.137372	104	0.758327	2.43636e-08
	TPK1	3.13725	3	1	5	1.07452	-0.568419	0.0494831	104	0.672425	9.52378e-08
	TPK2	3.21569	3	1	5	1.08864	-0.70111	0.00925135	104	0.614621	2.65433e-07
	TPK3	3.375	3	1	5	1.04869	-0.667622	-0.0436203	104	0.72668	3.9373e-08
	TPK4	3.70874	4	1	5	0.916002	-0.12382	-0.523093	104	1.13064	7.37e-10
	Indicator data (standardized)
	Matrix
	Case index	IT1	IT2	IT3	PE1	PE2	PE3	PE4	PE5	PE6	PU1	PU2	PU3	PU4	PU5	PU6	TCK1	TCK2	TCK3	TCK4	TK1	TK2	TK3	TK4	TPCK1	TPCK2	TPCK3	TPCK4	TPK1	TPK2	TPK3	TPK4
	0	-0.628959	-0.925929	0.0514015	0.792685	-0.0414334	-0.120972	-0.28883	0.533037	0.76237	-0.677836	-0.987997	0.263635	0.138973	-0.922239	0.172345	0.210281	0.343485	0.348562	1.21665	0.88201	0.881381	2.05679	1.81703	2.00324	-1.8801	0.975907	0.915691	0.80291	1.63903	0.595979	1.40967
	1	1.21363	1.23804	1.11027	1.72049	1.66562	1.97587	0.85538	1.39922	1.69515	1.20911	1.19821	1.24285	1.07472	1.18866	1.16812	1.19478	1.27451	-1.51043	0.252688	-0.115045	1.92486	2.05679	1.81703	2.00324	-0.949004	-1.84237	0.915691	0.80291	-2.03527	1.54955	0.317971
	2	-1.55025	-2.00791	-1.00747	-1.06292	-0.894961	-2.21781	-1.43304	-2.06552	-2.03598	-0.677836	-0.987997	-0.715581	-0.796776	-1.97769	-0.823428	-2.74321	-0.58754	-1.51043	-1.67523	-2.10915	-1.20557	-1.64914	-1.81703	-0.930414	-0.949004	-0.902942	-0.0274707	-1.05838	-1.1167	-1.31115	-1.86543
	3	-0.628959	-0.925929	-1.00747	-0.135117	-0.0414334	-0.120972	-0.28883	-0.333148	-0.170412	-0.677836	-0.987997	-0.715581	-0.796776	-0.922239	-0.823428	-0.774217	0.343485	0.348562	0.252688	-0.115045	-0.162093	0.203826	1.70804e-17	0.0474701	0.913193	0.0364825	-0.0274707	-1.05838	-1.1167	-1.31115	-0.77373
	4	1.21363	1.23804	1.11027	1.72049	1.66562	1.97587	1.99959	1.39922	1.69515	1.20911	1.19821	1.24285	1.07472	1.18866	1.16812	-0.774217	-0.58754	-0.580936	-0.71127	0.88201	0.881381	-0.722656	1.70804e-17	0.0474701	-0.0179057	-0.902942	-0.970632	-1.05838	-0.198124	1.54955	0.317971
	5	-1.55025	-2.00791	1.11027	1.72049	-0.0414334	0.92745	-1.43304	-2.06552	-2.03598	-2.56479	-3.1742	-2.67401	-2.66827	-3.03314	-1.8192	-0.774217	0.343485	0.348562	1.21665	1.87906	1.92486	2.05679	1.81703	0.0474701	-0.0179057	0.0364825	-0.0274707	0.80291	1.63903	0.595979	-0.77373
	6	1.21363	1.23804	1.11027	1.72049	1.66562	1.97587	1.99959	1.39922	1.69515	1.20911	1.19821	1.24285	1.07472	1.18866	1.16812	1.19478	2.20553	0.348562	2.1806	1.87906	1.92486	2.05679	1.81703	2.00324	0.913193	1.91533	1.85885	1.73355	1.63903	1.54955	1.40967
	7	1.21363	1.23804	1.11027	0.792685	0.812094	0.92745	0.85538	0.533037	0.76237	-0.677836	0.105106	0.263635	-0.796776	1.18866	0.172345	0.210281	0.343485	-0.580936	0.252688	-0.115045	-0.162093	-2.27827e-16	0.908514	1.02535	-0.0179057	0.0364825	-0.0274707	0.80291	0.720451	1.54955	1.40967
	8	-0.628959	0.156055	0.0514015	-0.135117	-0.894961	-1.16939	-0.28883	-0.333148	-1.10319	1.20911	1.19821	1.24285	1.07472	1.18866	1.16812	-1.75871	-0.58754	-1.51043	-1.67523	-0.115045	-0.162093	0.203826	0.908514	-0.930414	1.84429	-0.902942	-0.970632	-0.127736	-1.1167	-0.357588	-0.77373
	9	0.292333	-0.925929	0.0514015	-0.135117	-0.894961	-0.120972	-0.28883	0.533037	0.76237	1.20911	1.19821	1.24285	1.07472	1.18866	0.172345	-1.75871	-1.51856	-1.51043	-0.71127	-0.115045	-0.162093	-0.722656	-0.908514	0.0474701	-0.0179057	1.91533	-0.0274707	-0.127736	-1.1167	-0.357588	-0.77373
	10	0.292333	0.156055	0.0514015	0.792685	0.812094	-0.120972	0.85538	1.39922	0.76237	0.265639	0.105106	0.263635	1.07472	0.133212	0.172345	0.210281	2.20553	-0.580936	1.21665	-0.115045	0.881381	1.13031	0.908514	1.02535	1.84429	0.0364825	0.915691	1.73355	1.63903	0.595979	-1.86543
	11	-0.628959	-0.925929	-1.00747	-0.135117	-0.0414334	-1.16939	-1.43304	-1.19933	-0.170412	-0.677836	-2.0811	-1.6948	-0.796776	-0.922239	1.16812	-1.75871	-0.58754	-0.580936	-0.71127	-0.115045	-0.162093	-0.722656	-0.908514	-0.930414	-0.949004	0.0364825	-0.0274707	-0.127736	-0.198124	-2.26472	-1.86543
	12	1.21363	0.156055	1.11027	1.72049	-0.0414334	-0.120972	-0.28883	0.533037	-1.10319	1.20911	1.19821	1.24285	1.07472	-0.922239	-0.823428	-1.75871	-0.58754	-1.51043	-0.71127	-0.115045	-0.162093	-0.722656	1.70804e-17	-0.930414	0.913193	-1.84237	-0.970632	-1.05838	-1.1167	-1.31115	-1.86543
	13	-0.628959	-0.925929	0.0514015	-0.135117	-0.0414334	-0.120972	-0.28883	0.533037	0.76237	-0.677836	-0.987997	0.263635	0.138973	0.133212	-0.823428	-0.774217	1.27451	1.27806	0.252688	-0.115045	-0.162093	1.13031	0.908514	0.0474701	1.84429	0.0364825	-0.0274707	0.80291	0.720451	-1.31115	-0.77373
	14	0.292333	0.156055	0.0514015	0.792685	0.812094	-0.120972	-0.28883	0.533037	-0.170412	0.265639	0.105106	0.263635	-0.796776	0.133212	1.16812	0.210281	-0.58754	-0.580936	0.252688	-0.115045	-0.162093	-0.722656	1.70804e-17	0.0474701	0.913193	0.0364825	-0.0274707	-0.127736	-0.198124	0.595979	0.317971
	15	-0.628959	0.156055	-1.00747	-0.135117	-0.894961	-0.120972	-0.28883	-0.333148	-1.10319	1.20911	0.105106	0.263635	1.07472	1.18866	-2.81498	0.210281	0.343485	-0.580936	0.252688	-1.1121	-0.162093	-0.722656	1.70804e-17	0.0474701	-0.0179057	0.0364825	-0.0274707	-0.127736	0.720451	-0.357588	0.317971
	16	1.21363	0.156055	1.11027	1.72049	1.66562	0.92745	0.85538	1.39922	0.76237	1.20911	-0.987997	-0.715581	0.138973	-0.922239	1.16812	1.19478	0.343485	2.20756	1.21665	1.87906	0.881381	2.05679	-0.908514	1.02535	0.913193	0.975907	1.85885	0.80291	0.720451	-0.357588	0.317971
	17	-0.628959	-0.925929	-2.06634	-0.135117	-0.894961	-0.120972	0.85538	-1.19933	-1.10319	-0.677836	0.105106	0.263635	-0.796776	-0.922239	0.172345	-0.774217	-0.58754	-1.51043	0.252688	-2.10915	-2.24904	-1.64914	-1.81703	0.0474701	-0.0179057	0.975907	1.85885	1.73355	1.63903	0.595979	1.40967
	18	-0.628959	-0.925929	-1.00747	-0.135117	-0.0414334	-0.120972	-0.28883	-0.333148	-1.10319	1.20911	1.19821	0.263635	0.138973	1.18866	1.16812	0.210281	-0.58754	-0.580936	0.252688	-1.1121	-0.162093	-1.64914	-0.908514	0.0474701	1.84429	0.0364825	-0.0274707	-0.127736	-0.198124	-0.357588	-0.77373
	19	-1.55025	-2.00791	-3.12521	-1.06292	-0.894961	-1.16939	-1.43304	-1.19933	-1.10319	2.13504e-16	-2.0811	-0.715581	-2.66827	-1.97769	1.16812	1.68135e-17	-3.08149e-33	0.348562	8.43414e-17	-1.1121	1.68668e-16	-2.27827e-16	1.70804e-17	1.29517e-16	-0.0179057	3.89646e-17	2.45196e-17	4.80385e-18	1.93222e-16	1.54955	2.1473e-16
	20	-0.628959	-0.925929	-2.06634	-0.135117	-0.894961	-0.120972	-1.43304	-0.333148	-0.170412	-0.677836	-0.987997	-1.6948	-0.796776	-0.922239	0.172345	-0.774217	-1.51856	1.27806	-1.67523	-0.115045	-1.20557	-1.64914	-1.81703	-1.9083	0.913193	-0.902942	-1.91379	-1.98903	-2.03527	-0.357588	-0.77373
	21	-1.55025	-2.00791	-2.06634	-1.06292	-0.894961	-1.16939	-1.43304	-1.19933	-1.10319	-0.677836	-0.987997	-0.715581	-1.04617e-16	-0.922239	-1.8192	-1.75871	-1.51856	-0.580936	-1.67523	-1.1121	-1.20557	-0.722656	-0.908514	-0.930414	-0.0179057	-1.84237	-1.91379	-1.05838	-1.1167	1.54955	-1.86543
	22	-1.55025	-2.00791	-2.06634	-0.135117	-0.894961	-1.16939	-1.43304	-1.19933	-2.03598	-1.62131	-2.0811	-2.67401	-2.66827	-1.97769	1.16812	-0.774217	-1.51856	0.348562	-1.67523	-1.1121	-0.162093	-1.64914	-1.81703	-1.9083	-1.8801	-1.84237	-1.91379	-1.05838	-2.03527	-1.31115	-0.77373
	23	1.21363	1.23804	1.11027	1.72049	0.812094	0.92745	0.85538	1.39922	1.69515	1.20911	1.19821	1.24285	1.07472	0.133212	0.172345	1.19478	1.27451	-0.580936	1.21665	0.88201	1.92486	1.13031	1.81703	2.00324	0.913193	0.975907	1.85885	0.80291	0.720451	0.595979	0.317971
	24	-0.628959	0.156055	-1.00747	-0.135117	-0.894961	-1.16939	-1.43304	-0.333148	-0.170412	0.265639	0.105106	0.263635	0.138973	0.133212	0.172345	0.210281	0.343485	0.348562	0.252688	1.87906	-0.162093	0.203826	1.70804e-17	0.0474701	-0.0179057	-0.902942	-0.970632	-0.127736	0.720451	1.54955	0.317971
	25	1.21363	0.156055	0.0514015	-0.135117	-1.74849	-0.120972	0.85538	-0.333148	-0.170412	0.265639	1.19821	0.263635	0.138973	0.133212	0.172345	1.19478	1.27451	2.20756	0.252688	-0.115045	-0.162093	1.13031	0.908514	0.0474701	-0.949004	0.0364825	-0.0274707	-0.127736	0.720451	0.595979	0.317971
	26	0.292333	-0.925929	-1.00747	-0.135117	-0.894961	-0.120972	-0.28883	0.533037	0.76237	0.265639	-0.987997	-0.715581	-0.796776	-0.922239	-0.823428	0.210281	1.27451	0.348562	0.252688	-0.115045	0.881381	-0.722656	1.70804e-17	0.0474701	-0.0179057	0.0364825	-0.0274707	0.80291	0.720451	-0.357588	-0.77373
	27	-0.628959	0.156055	-1.00747	-1.06292	-0.894961	-0.120972	-0.28883	-0.333148	-1.10319	0.265639	-0.987997	-0.715581	-1.73252	0.133212	0.172345	-0.774217	-0.58754	-0.580936	0.252688	-0.115045	-0.162093	-0.722656	1.70804e-17	0.0474701	-0.0179057	0.0364825	-0.0274707	-0.127736	-0.198124	0.595979	-1.86543
	28	1.21363	0.156055	-1.00747	0.792685	-0.0414334	-0.120972	-0.28883	0.533037	0.76237	-0.677836	0.105106	-0.715581	1.07472	0.133212	0.172345	1.19478	1.27451	-1.51043	0.252688	0.88201	1.92486	2.05679	1.70804e-17	1.02535	0.913193	1.91533	0.915691	1.73355	1.63903	-0.357588	0.317971
	29	1.21363	1.23804	1.11027	0.792685	0.812094	1.97587	0.85538	0.533037	0.76237	1.20911	1.19821	1.24285	1.07472	0.133212	-0.823428	0.210281	0.343485	2.20756	0.252688	-0.115045	-0.162093	0.203826	0.908514	-0.930414	-0.0179057	1.91533	1.85885	-0.127736	1.63903	1.54955	0.317971
	30	0.292333	0.156055	0.0514015	1.72049	-0.0414334	-0.120972	0.85538	0.533037	1.69515	0.265639	1.19821	1.24285	1.07472	1.18866	-1.8192	-0.774217	-0.58754	-0.580936	0.252688	-0.115045	-0.162093	-0.722656	1.81703	0.0474701	-0.0179057	0.0364825	-0.0274707	1.73355	1.63903	-0.357588	0.317971
	31	-1.55025	-2.00791	-2.06634	-0.135117	-0.894961	-0.120972	-0.28883	-0.333148	-0.170412	-0.677836	-0.987997	-0.715581	-0.796776	-0.922239	-0.823428	-1.75871	-0.58754	-0.580936	-1.67523	-1.1121	-1.20557	-0.722656	-0.908514	-0.930414	-0.949004	-0.902942	-0.970632	-1.05838	-1.1167	0.595979	-0.77373
	32	0.292333	1.23804	1.11027	-1.06292	-0.0414334	-0.120972	-0.28883	-1.19933	-0.170412	1.20911	1.19821	1.24285	1.07472	1.18866	-2.81498	0.210281	0.343485	1.27806	0.252688	0.88201	-0.162093	0.203826	1.70804e-17	0.0474701	-0.0179057	0.975907	-0.0274707	0.80291	0.720451	-0.357588	0.317971
	33	0.292333	0.156055	0.0514015	-0.135117	0.812094	0.92745	0.85538	0.533037	0.76237	0.265639	0.105106	0.263635	0.138973	0.133212	1.16812	1.19478	0.343485	-0.580936	0.252688	1.87906	0.881381	1.13031	1.70804e-17	1.02535	0.913193	0.975907	0.915691	1.73355	1.63903	1.54955	1.40967
	34	1.21363	1.23804	1.11027	0.792685	0.812094	-0.120972	0.85538	0.533037	1.69515	1.20911	1.19821	1.24285	0.138973	0.133212	0.172345	1.19478	0.343485	0.348562	1.21665	0.88201	-0.162093	0.203826	1.70804e-17	1.02535	0.913193	0.975907	0.915691	0.80291	0.720451	0.595979	1.40967
	35	1.21363	1.23804	1.11027	-0.135117	-0.0414334	-1.16939	-0.28883	-0.333148	-1.10319	0.265639	-2.0811	0.263635	-1.73252	-1.97769	0.172345	-0.774217	0.343485	0.348562	0.252688	-0.115045	0.881381	0.203826	1.70804e-17	0.0474701	-0.0179057	0.0364825	-0.0274707	-0.127736	-0.198124	-0.357588	0.317971
	36	1.21363	0.156055	1.11027	0.792685	0.812094	0.92745	1.99959	0.533037	0.76237	0.265639	0.105106	0.263635	1.07472	0.133212	0.172345	1.19478	1.27451	-0.580936	0.252688	-0.115045	-0.162093	0.203826	1.70804e-17	1.02535	-0.0179057	0.0364825	0.915691	0.80291	0.720451	0.595979	1.40967
	37	0.292333	0.156055	-5.23022e-19	0.792685	0.812094	0.92745	0.85538	0.533037	0.76237	0.265639	1.19821	1.24285	-1.04617e-16	1.18866	1.16812	-0.774217	0.343485	-0.580936	-1.67523	0.88201	1.92486	1.13031	1.70804e-17	-0.930414	-1.8801	-0.902942	-1.91379	-0.127736	-0.198124	0.595979	0.317971
	38	1.21363	1.23804	1.11027	1.72049	0.812094	1.97587	1.99959	1.39922	1.69515	1.20911	1.19821	1.24285	1.07472	1.18866	1.16812	1.19478	1.27451	1.27806	2.1806	1.87906	1.92486	2.05679	1.81703	2.00324	0.913193	1.91533	1.85885	1.73355	1.63903	1.54955	0.317971
	39	0.292333	0.156055	0.0514015	-1.99072	-1.74849	-1.16939	-1.43304	-1.19933	-1.10319	-0.677836	-0.987997	-0.715581	-0.796776	-0.922239	-0.823428	-0.774217	-0.58754	-0.580936	-0.71127	-0.115045	-0.162093	0.203826	1.70804e-17	-0.930414	-0.949004	-0.902942	-0.970632	-0.127736	-0.198124	-0.357588	-0.77373
	40	0.292333	0.156055	1.11027	1.72049	1.66562	0.92745	0.85538	1.39922	-0.170412	-0.677836	0.105106	-0.715581	0.138973	0.133212	0.172345	1.19478	1.27451	1.27806	1.21665	0.88201	-0.162093	0.203826	0.908514	1.02535	0.913193	1.91533	1.85885	0.80291	0.720451	1.54955	0.317971
	41	0.292333	0.156055	0.0514015	0.792685	1.66562	1.97587	1.99959	1.39922	1.69515	1.20911	0.105106	0.263635	1.07472	1.18866	0.172345	-2.74321	-0.58754	-0.580936	-0.71127	0.88201	-1.20557	-0.722656	-0.908514	-0.930414	-1.8801	-0.902942	-0.970632	-0.127736	-0.198124	-2.26472	-1.86543
	42	1.21363	1.23804	0.0514015	0.792685	0.812094	0.92745	1.99959	1.39922	1.69515	-2.56479	1.19821	1.24285	1.07472	1.18866	1.16812	0.210281	0.343485	-0.580936	0.252688	0.88201	1.92486	-2.27827e-16	0.908514	0.0474701	-0.0179057	0.0364825	0.915691	4.80385e-18	1.93222e-16	-1.31115	0.317971
	43	-0.628959	-0.925929	0.0514015	1.72049	0.812094	1.97587	0.85538	1.39922	1.69515	1.20911	1.19821	0.263635	1.07472	1.18866	0.172345	1.19478	1.27451	2.20756	1.21665	-0.115045	-0.162093	-0.722656	1.70804e-17	2.00324	1.84429	1.91533	0.915691	-0.127736	0.720451	-1.31115	1.40967
	44	0.292333	0.156055	0.0514015	0.792685	0.812094	0.92745	0.85538	0.533037	0.76237	0.265639	0.105106	0.263635	0.138973	0.133212	1.16812	0.210281	1.27451	1.27806	2.1806	1.87906	1.92486	1.13031	0.908514	2.00324	-0.0179057	0.975907	0.915691	1.73355	0.720451	0.595979	0.317971
	45	0.292333	0.156055	0.0514015	0.792685	0.812094	0.92745	0.85538	0.533037	0.76237	1.20911	0.105106	0.263635	0.138973	0.133212	0.172345	0.210281	1.27451	0.348562	0.252688	0.88201	0.881381	1.13031	0.908514	1.02535	-1.8801	0.975907	0.915691	0.80291	0.720451	-0.357588	0.317971
	46	-0.628959	-2.00791	-2.06634	-0.135117	3.31652e-17	0.92745	0.85538	0.533037	1.69515	1.20911	1.19821	1.24285	1.07472	1.18866	1.16812	1.19478	1.27451	1.27806	0.252688	1.87906	0.881381	-2.27827e-16	-0.908514	1.02535	-0.0179057	0.975907	1.85885	-1.05838	-1.1167	-0.357588	-0.77373
	47	-1.55025	-2.00791	-1.00747	-1.99072	-0.894961	-1.16939	-1.43304	-1.19933	-0.170412	0.265639	0.105106	0.263635	0.138973	-0.922239	-0.823428	0.210281	0.343485	0.348562	0.252688	-1.1121	-1.20557	-0.722656	-0.908514	0.0474701	-0.0179057	-1.84237	-1.91379	-1.05838	-1.1167	0.595979	0.317971
	48	-0.628959	-0.925929	0.0514015	-1.06292	-1.74849	-1.16939	-8.96719e-17	-0.333148	-0.170412	-1.62131	-0.987997	0.263635	0.138973	-0.922239	-0.823428	0.210281	-1.51856	-1.51043	-1.67523	-1.1121	-1.20557	-0.722656	-1.81703	-1.9083	0.913193	-0.902942	-0.970632	-1.98903	-1.1167	-0.357588	0.317971
	49	0.292333	0.156055	1.11027	-0.135117	-0.0414334	-0.120972	0.85538	-0.333148	-0.170412	1.20911	-0.987997	0.263635	0.138973	-0.922239	0.172345	0.210281	0.343485	-0.580936	0.252688	0.88201	0.881381	0.203826	1.70804e-17	0.0474701	1.84429	0.0364825	-0.0274707	-0.127736	-0.198124	1.54955	0.317971
	50	-0.628959	-0.925929	-1.00747	-0.135117	-0.0414334	-0.120972	-0.28883	-0.333148	-0.170412	0.265639	-0.987997	-0.715581	-0.796776	-0.922239	-0.823428	-0.774217	-0.58754	-0.580936	-0.71127	-0.115045	-1.20557	-0.722656	1.70804e-17	0.0474701	1.84429	0.0364825	-0.0274707	-0.127736	-0.198124	-0.357588	-0.77373
	51	-0.628959	-0.925929	-1.00747	-0.135117	-0.894961	-0.120972	-0.28883	-1.19933	-1.10319	0.265639	-0.987997	0.263635	0.138973	0.133212	-0.823428	0.210281	1.27451	1.27806	1.21665	-0.115045	-1.20557	-0.722656	-0.908514	1.02535	1.84429	0.975907	0.915691	-0.127736	-0.198124	1.54955	-0.77373
	52	1.21363	1.23804	1.11027	1.72049	1.66562	1.97587	1.99959	1.39922	1.69515	0.265639	1.19821	1.24285	1.07472	1.18866	1.16812	1.19478	1.27451	0.348562	0.252688	1.87906	1.92486	0.203826	1.81703	1.02535	-0.949004	0.975907	0.915691	1.73355	1.63903	-1.31115	1.40967
	53	0.292333	0.156055	0.0514015	-1.06292	-0.894961	-0.120972	-0.28883	-1.19933	-1.10319	-0.677836	-0.987997	-0.715581	-0.796776	0.133212	0.172345	0.210281	-0.58754	-0.580936	-0.71127	-0.115045	-0.162093	0.203826	1.70804e-17	-0.930414	-0.0179057	-0.902942	-0.970632	-0.127736	-0.198124	0.595979	0.317971
	54	0.292333	0.156055	0.0514015	0.792685	-0.0414334	0.92745	0.85538	0.533037	-0.170412	0.265639	1.19821	1.24285	1.07472	1.18866	1.16812	0.210281	0.343485	0.348562	1.21665	0.88201	0.881381	1.13031	0.908514	1.02535	0.913193	0.0364825	0.915691	0.80291	0.720451	1.54955	0.317971
	55	-0.628959	0.156055	0.0514015	1.72049	1.66562	1.97587	1.99959	1.39922	1.69515	0.265639	-0.987997	-0.715581	0.138973	0.133212	1.16812	0.210281	0.343485	0.348562	0.252688	1.87906	0.881381	2.05679	1.81703	0.0474701	-0.0179057	0.0364825	-0.0274707	1.73355	0.720451	0.595979	-0.77373
	56	-0.628959	-0.925929	-1.00747	-0.135117	-0.0414334	-1.16939	-0.28883	-0.333148	-1.10319	-0.677836	1.19821	1.24285	-0.796776	1.18866	1.16812	-1.75871	-0.58754	-1.51043	-0.71127	-0.115045	-0.162093	-0.722656	1.70804e-17	-0.930414	0.913193	0.0364825	-0.970632	-0.127736	-1.1167	-0.357588	-0.77373
	57	-0.628959	-0.925929	-1.00747	-1.06292	-0.894961	-0.120972	-1.43304	-0.333148	-0.170412	-1.62131	-0.987997	-0.715581	-2.66827	-1.97769	-0.823428	-0.774217	0.343485	-0.580936	0.252688	-1.1121	-1.20557	0.203826	-0.908514	-1.9083	-0.0179057	-0.902942	-0.970632	-1.98903	-0.198124	0.595979	-2.95713
	58	0.292333	0.156055	0.0514015	1.72049	0.812094	0.92745	0.85538	0.533037	-0.170412	-0.677836	1.19821	0.263635	-0.796776	0.133212	1.16812	1.19478	0.343485	-0.580936	-0.71127	-0.115045	-0.162093	0.203826	1.70804e-17	0.0474701	-0.949004	0.975907	0.915691	0.80291	0.720451	-0.357588	-1.86543
	59	1.21363	1.23804	1.11027	1.72049	1.66562	1.97587	1.99959	1.39922	1.69515	-2.56479	1.19821	-0.715581	-0.796776	1.18866	1.16812	1.19478	2.20553	2.20756	2.1806	1.87906	1.92486	2.05679	1.81703	1.02535	0.913193	1.91533	1.85885	1.73355	1.63903	1.54955	1.40967
	60	-1.55025	-2.00791	-1.00747	-1.06292	-0.0414334	-0.120972	-0.28883	-1.19933	-0.170412	1.20911	-0.987997	-2.67401	0.138973	-0.922239	-0.823428	-0.774217	0.343485	-0.580936	-0.71127	-0.115045	-0.162093	-0.722656	-0.908514	0.0474701	1.84429	-0.902942	-0.0274707	-0.127736	-0.198124	-0.357588	-1.86543
	61	0.292333	0.156055	0.0514015	-1.06292	-0.894961	-1.16939	-1.43304	-1.19933	-1.10319	0.265639	-0.987997	-0.715581	1.07472	-0.922239	-0.823428	0.210281	-0.58754	-0.580936	-0.71127	-1.1121	-1.20557	-0.722656	-1.81703	-0.930414	-1.8801	-0.902942	-0.970632	-1.05838	-1.1167	0.595979	0.317971
	62	-0.628959	-0.925929	0.0514015	0.792685	0.812094	0.92745	0.85538	0.533037	0.76237	-0.677836	1.19821	-0.715581	1.07472	1.18866	1.16812	1.19478	0.343485	0.348562	1.21665	-0.115045	0.881381	1.13031	1.81703	1.02535	1.84429	0.975907	-0.0274707	1.73355	1.63903	-0.357588	0.317971
	63	1.21363	1.23804	1.11027	1.72049	1.66562	1.97587	1.99959	1.39922	1.69515	0.265639	1.19821	0.263635	1.07472	1.18866	1.16812	1.19478	2.20553	2.20756	2.1806	1.87906	1.92486	2.05679	1.81703	2.00324	-0.949004	1.91533	1.85885	1.73355	1.63903	1.54955	1.40967
	64	-0.628959	-0.925929	-1.00747	-0.135117	-0.0414334	-0.120972	-0.28883	-0.333148	-0.170412	-0.677836	-0.987997	1.24285	-1.73252	-0.922239	-0.823428	-2.74321	-1.51856	0.348562	-1.67523	-2.10915	-2.24904	-1.64914	-1.81703	-1.9083	-1.8801	-1.84237	-0.970632	-1.05838	-1.1167	-0.357588	-0.77373
	65	1.21363	1.23804	1.11027	-0.135117	-0.0414334	0.92745	-0.28883	0.533037	-0.170412	-1.62131	1.19821	1.24285	-0.796776	1.18866	1.16812	1.19478	-0.58754	1.27806	1.21665	-0.115045	0.881381	0.203826	0.908514	1.02535	1.84429	0.975907	1.85885	0.80291	1.63903	0.595979	1.40967
	66	-1.55025	-0.925929	-1.00747	-1.06292	-1.74849	-2.21781	-1.43304	-1.19933	-1.10319	0.265639	-0.987997	1.24285	0.138973	-0.922239	-0.823428	-1.75871	-0.58754	-0.580936	-1.67523	-1.1121	-1.20557	-1.64914	-0.908514	-0.930414	-0.949004	-0.902942	-0.970632	-1.98903	-2.03527	-1.31115	-1.86543
	67	-0.628959	-0.925929	-1.00747	-1.06292	-0.894961	-0.120972	-1.43304	-0.333148	-0.170412	1.20911	0.105106	-1.6948	-0.796776	0.133212	0.172345	-0.774217	-0.58754	1.27806	-0.71127	-1.1121	-1.20557	-0.722656	-0.908514	-0.930414	-0.949004	-0.902942	-0.970632	-1.05838	-1.1167	-0.357588	0.317971
	68	1.21363	1.23804	1.11027	-1.06292	-0.894961	-0.120972	-1.43304	-1.19933	-1.10319	-2.56479	0.105106	-0.715581	0.138973	0.133212	0.172345	0.210281	-0.58754	-0.580936	0.252688	-0.115045	-0.162093	-1.64914	1.70804e-17	0.0474701	-0.0179057	0.0364825	-0.0274707	-0.127736	-0.198124	-0.357588	0.317971
	69	-0.628959	-0.925929	-1.00747	-1.99072	-0.894961	-0.120972	-0.28883	-2.06552	-2.03598	1.20911	-0.987997	0.263635	-0.796776	-0.922239	0.172345	0.210281	-1.51856	0.348562	-1.67523	-1.1121	-1.20557	-0.722656	-0.908514	-1.9083	-1.8801	-1.84237	-1.91379	-1.05838	-2.03527	-1.31115	0.317971
	70	1.21363	1.23804	1.11027	-1.06292	-0.894961	-1.16939	-1.43304	-0.333148	-0.170412	-1.62131	0.105106	-0.715581	-1.73252	-0.922239	0.172345	0.210281	-1.51856	1.27806	-0.71127	-0.115045	-0.162093	-0.722656	-0.908514	-0.930414	-0.949004	0.0364825	-0.970632	-1.05838	-0.198124	0.595979	0.317971
	71	-0.628959	0.156055	0.0514015	-1.06292	-0.894961	-0.120972	-0.28883	-0.333148	-1.10319	0.265639	0.105106	0.263635	0.138973	0.133212	0.172345	0.210281	-1.51856	1.27806	-0.71127	-1.1121	-0.162093	-0.722656	1.70804e-17	-0.930414	-0.949004	-1.84237	-0.970632	-1.05838	-1.1167	0.595979	0.317971
	72	-2.47154	0.156055	0.0514015	-1.99072	-1.74849	-1.16939	-1.43304	-2.06552	-1.10319	0.265639	0.105106	-0.715581	1.07472	-0.922239	0.172345	0.210281	-1.51856	1.27806	-1.67523	-0.115045	-0.162093	0.203826	-1.81703	-1.9083	-1.8801	-1.84237	-1.91379	-1.98903	-1.1167	-1.31115	0.317971
	73	-0.628959	1.23804	1.11027	-0.135117	-0.0414334	-0.120972	-0.28883	-0.333148	-0.170412	0.265639	0.105106	-1.6948	-2.66827	-7.68616e-17	-0.823428	0.210281	0.343485	1.27806	0.252688	-0.115045	-0.162093	0.203826	1.70804e-17	0.0474701	-0.0179057	0.0364825	-0.0274707	0.80291	-0.198124	0.595979	0.317971
	74	-0.628959	-0.925929	-1.00747	-1.06292	-0.894961	-1.16939	-1.43304	-0.333148	-1.10319	-0.677836	-2.0811	0.263635	1.07472	-0.922239	-2.81498	0.210281	-0.58754	0.348562	-0.71127	-1.1121	-1.20557	-0.722656	-0.908514	-0.930414	-0.949004	-0.902942	-0.970632	-1.05838	-1.1167	-2.26472	-0.77373
	75	0.292333	0.156055	0.0514015	-1.06292	-0.894961	-0.120972	-1.43304	0.533037	-1.10319	0.265639	0.105106	1.24285	-1.73252	-0.922239	-0.823428	0.210281	-1.51856	-1.51043	-1.67523	-1.1121	-1.20557	-0.722656	-1.81703	-0.930414	-0.949004	-0.902942	-0.970632	-1.98903	-1.1167	-1.31115	0.317971
	76	1.21363	0.156055	0.0514015	-1.06292	-0.894961	-1.16939	-0.28883	1.39922	-0.170412	0.265639	0.105106	-2.67401	0.138973	-0.922239	-0.823428	-0.774217	-1.51856	0.348562	-1.67523	-0.115045	-1.20557	-0.722656	-0.908514	-0.930414	-0.949004	-0.902942	-0.970632	-1.05838	-1.1167	-1.31115	0.317971
	77	1.21363	1.23804	1.11027	-0.135117	-0.894961	-1.16939	-0.28883	1.39922	-0.170412	0.265639	0.105106	1.24285	1.07472	1.18866	0.172345	0.210281	-0.58754	-0.580936	0.252688	0.88201	-0.162093	0.203826	1.70804e-17	0.0474701	-0.0179057	0.0364825	-0.970632	-0.127736	-0.198124	0.595979	1.40967
	78	1.21363	1.23804	1.11027	-0.135117	-0.0414334	-0.120972	0.85538	1.39922	0.76237	0.265639	0.105106	-1.6948	0.138973	-0.922239	1.16812	0.210281	-0.58754	1.27806	0.252688	-0.115045	-0.162093	0.203826	0.908514	0.0474701	-0.0179057	0.0364825	0.915691	0.80291	0.720451	0.595979	1.40967
	79	-1.55025	0.156055	0.0514015	-0.135117	-1.74849	-0.120972	-0.28883	-1.19933	0.76237	0.265639	0.105106	0.263635	0.138973	0.133212	1.16812	0.210281	1.27451	1.27806	1.21665	0.88201	-0.162093	0.203826	1.70804e-17	1.02535	-0.0179057	0.975907	0.915691	0.80291	0.720451	0.595979	0.317971
	80	-0.628959	0.156055	0.0514015	-0.135117	-0.0414334	-0.120972	-0.28883	-0.333148	-0.170412	0.265639	0.105106	0.263635	0.138973	0.133212	1.16812	0.210281	-0.58754	-0.580936	-0.71127	-0.115045	-1.20557	-0.722656	1.70804e-17	-0.930414	-0.949004	-0.902942	-0.0274707	-0.127736	-0.198124	-0.357588	0.317971
	81	0.292333	0.156055	0.0514015	-0.135117	-0.0414334	-0.120972	-0.28883	0.533037	-0.170412	-0.677836	-0.987997	-0.715581	0.138973	0.133212	-1.8192	0.210281	-0.58754	-1.51043	-0.71127	-0.115045	-0.162093	-0.722656	-0.908514	-0.930414	-0.949004	-0.902942	-0.970632	-1.05838	-1.1167	-0.357588	0.317971
	82	-0.628959	1.23804	1.11027	-0.135117	0.812094	0.92745	-0.28883	-0.333148	-0.170412	0.265639	0.105106	0.263635	0.138973	0.133212	-0.823428	0.210281	0.343485	-0.580936	0.252688	0.88201	0.881381	0.203826	1.70804e-17	0.0474701	-0.0179057	0.0364825	-0.0274707	-0.127736	-0.198124	-0.357588	0.317971
	83	0.292333	0.156055	0.0514015	-1.40379e-16	1.66562	-0.120972	0.85538	0.533037	-0.170412	0.265639	0.105106	0.263635	0.138973	0.133212	0.172345	0.210281	0.343485	0.348562	0.252688	-0.115045	-0.162093	1.13031	0.908514	0.0474701	-0.0179057	0.0364825	-0.0274707	0.80291	0.720451	-0.357588	0.317971
	84	-0.628959	0.156055	0.0514015	-0.135117	1.66562	-0.120972	-0.28883	-0.333148	-0.170412	0.265639	0.105106	0.263635	0.138973	0.133212	-0.823428	1.19478	-1.51856	-0.580936	0.252688	-0.115045	-0.162093	-0.722656	-0.908514	0.0474701	-0.0179057	0.0364825	-0.0274707	-1.05838	-1.1167	-0.357588	1.40967
	85	-1.55025	1.23804	1.11027	-1.06292	1.66562	-0.120972	-0.28883	-1.19933	-0.170412	0.265639	0.105106	0.263635	0.138973	0.133212	0.172345	1.19478	-1.51856	-0.580936	-0.71127	-1.1121	-1.20557	-0.722656	1.70804e-17	-0.930414	-0.949004	-0.902942	-0.0274707	-1.05838	-0.198124	1.54955	1.40967
	86	0.292333	0.156055	0.0514015	0.792685	-0.894961	0.92745	0.85538	0.533037	0.76237	0.265639	0.105106	0.263635	0.138973	0.133212	-0.823428	0.210281	0.343485	0.348562	1.21665	0.88201	0.881381	1.13031	0.908514	1.02535	0.913193	0.975907	0.915691	0.80291	0.720451	0.595979	0.317971
	87	1.21363	1.23804	1.11027	-0.135117	-0.0414334	-0.120972	-0.28883	1.39922	-0.170412	-0.677836	0.105106	0.263635	0.138973	0.133212	-1.8192	1.19478	0.343485	0.348562	1.21665	0.88201	-0.162093	-0.722656	1.70804e-17	0.0474701	-0.0179057	0.975907	0.915691	0.80291	0.720451	-0.357588	-0.77373
	88	-2.47154	0.156055	0.0514015	-0.135117	0.812094	-1.16939	-0.28883	-2.06552	-0.170412	-2.56479	0.105106	0.263635	-1.04617e-16	0.133212	0.172345	1.19478	-0.58754	-0.580936	0.252688	-0.115045	-0.162093	0.203826	1.70804e-17	0.0474701	-0.0179057	0.0364825	-0.0274707	-0.127736	-0.198124	0.595979	0.317971
	89	1.21363	-0.925929	-1.00747	-1.06292	-0.0414334	-0.120972	-0.28883	1.39922	-0.170412	-0.677836	-0.987997	-1.6948	-1.73252	-3.03314	-0.823428	-1.75871	0.343485	0.348562	0.252688	-0.115045	-0.162093	0.203826	-0.908514	-0.930414	-0.0179057	0.0364825	-0.0274707	-0.127736	-0.198124	-1.31115	-0.77373
	90	-1.55025	1.23804	0.0514015	-0.135117	0.812094	-1.16939	-0.28883	-1.19933	-0.170412	-0.677836	0.105106	-0.715581	0.138973	0.133212	0.172345	0.210281	-0.58754	-1.51043	0.252688	-1.1121	-1.20557	0.203826	1.70804e-17	0.0474701	-0.0179057	0.0364825	-0.0274707	-1.05838	-0.198124	-0.357588	0.317971
	91	-0.628959	0.156055	0.0514015	-1.06292	-0.0414334	-1.16939	-0.28883	-0.333148	-1.10319	0.265639	-0.987997	-0.715581	-0.796776	0.133212	0.172345	-0.774217	-1.51856	-0.580936	0.252688	-1.1121	-1.20557	-0.722656	1.70804e-17	0.0474701	-0.0179057	0.0364825	-0.0274707	-0.127736	-0.198124	-1.31115	-0.77373
	92	0.292333	0.156055	-1.00747	-1.06292	-0.894961	-1.16939	-0.28883	-1.19933	-0.170412	1.20911	0.105106	-0.715581	0.138973	0.133212	-0.823428	-0.774217	-0.58754	-0.580936	-0.71127	-1.1121	-1.20557	-0.722656	-0.908514	-0.930414	-0.0179057	0.0364825	-0.0274707	-0.127736	-0.198124	-0.357588	-0.77373
	93	1.21363	1.23804	1.11027	-0.135117	0.812094	-0.120972	-0.28883	-1.19933	-0.170412	1.20911	1.19821	-0.715581	1.07472	1.18866	0.172345	1.19478	0.343485	0.348562	0.252688	-1.1121	-0.162093	-0.722656	1.70804e-17	0.0474701	-0.0179057	0.0364825	-0.0274707	-0.127736	-0.198124	-0.357588	1.40967
	94	1.21363	1.23804	1.11027	-0.135117	1.66562	0.92745	-0.28883	-0.333148	0.76237	1.20911	0.105106	0.263635	1.07472	1.18866	0.172345	1.19478	0.343485	0.348562	0.252688	-0.115045	-0.162093	0.203826	0.908514	0.0474701	0.913193	0.0364825	-0.0274707	0.80291	-0.198124	-0.357588	0.317971
	95	-0.628959	-0.925929	-1.00747	-1.06292	-1.74849	-1.16939	-0.28883	-0.333148	-0.170412	-1.62131	0.105106	0.263635	0.138973	0.133212	0.172345	-0.774217	-1.51856	-0.580936	0.252688	-0.115045	-0.162093	0.203826	-0.908514	0.0474701	-0.0179057	0.0364825	-0.0274707	-0.127736	-0.198124	-0.357588	-0.77373
	96	-1.55025	-0.925929	-1.00747	-1.06292	1.66562	-1.16939	-1.43304	-1.19933	-1.10319	-0.677836	-0.987997	-0.715581	0.138973	-0.922239	-0.823428	0.210281	-1.51856	-1.51043	-1.67523	-1.1121	-0.162093	0.203826	-0.908514	-0.930414	-0.949004	-0.902942	-0.970632	-1.05838	-1.1167	-1.31115	-1.86543
	97	-0.628959	-0.925929	-1.00747	-1.06292	-0.894961	-1.16939	-0.28883	-0.333148	-0.170412	0.265639	1.19821	-0.715581	0.138973	1.18866	-0.823428	0.210281	0.343485	-0.580936	-0.71127	-0.115045	-0.162093	0.203826	1.70804e-17	-0.930414	-0.949004	-0.902942	-0.970632	-0.127736	-0.198124	-1.31115	0.317971
	98	1.21363	-0.925929	1.11027	-1.06292	-1.74849	-1.16939	-0.28883	1.39922	-2.03598	-0.677836	0.105106	1.24285	1.07472	1.18866	1.16812	1.19478	2.20553	1.27806	-0.71127	-2.10915	-1.20557	-1.64914	0.908514	2.00324	-0.0179057	1.91533	-0.0274707	-1.05838	0.720451	-0.357588	-0.77373
	99	0.292333	0.156055	0.0514015	0.792685	-0.0414334	-0.120972	0.85538	0.533037	0.76237	0.265639	1.19821	1.24285	1.07472	1.18866	1.16812	0.210281	0.343485	-0.580936	0.252688	-1.1121	0.881381	0.203826	1.70804e-17	0.0474701	0.913193	0.0364825	-0.970632	-0.127736	-1.1167	-1.31115	0.317971
	100	0.292333	1.23804	1.11027	-0.135117	-0.0414334	-0.120972	-0.28883	-0.333148	-0.170412	-0.677836	0.105106	-0.715581	0.138973	0.133212	0.172345	-0.774217	-0.58754	-0.580936	-0.71127	-0.115045	-0.162093	-0.722656	1.70804e-17	0.0474701	-0.0179057	0.0364825	-0.0274707	-0.127736	-0.198124	-0.357588	0.317971
	101	0.292333	0.156055	1.11027	-0.135117	-0.0414334	-0.120972	0.85538	-0.333148	-0.170412	-1.62131	-0.987997	-0.715581	-0.796776	0.133212	-1.8192	1.19478	0.343485	-0.580936	0.252688	-0.115045	-0.162093	-0.722656	1.70804e-17	0.0474701	-0.0179057	0.0364825	-0.0274707	-0.127736	-0.198124	-0.357588	1.40967
	102	1.21363	1.23804	1.11027	-0.135117	-0.0414334	-0.120972	-0.28883	-0.333148	-0.170412	0.265639	1.19821	1.24285	0.138973	0.133212	0.172345	-0.774217	0.343485	-0.580936	0.252688	-0.115045	0.881381	0.203826	1.70804e-17	0.0474701	-0.0179057	0.0364825	0.915691	-0.127736	-0.198124	1.54955	1.40967
	103	1.21363	1.23804	1.11027	-0.135117	0.812094	-0.120972	-0.28883	1.39922	0.76237	1.20911	1.19821	0.263635	1.07472	1.18866	0.172345	0.210281	0.343485	-0.580936	1.21665	0.88201	0.881381	1.13031	0.908514	0.0474701	-0.0179057	0.0364825	-0.0274707	-0.127736	0.720451	-0.357588	0.317971
	Indicator data (correlations)
	Empirical correlation matrix
		IT1	IT2	IT3	PE1	PE2	PE3	PE4	PE5	PE6	PU1	PU2	PU3	PU4	PU5	PU6	TCK1	TCK2	TCK3	TCK4	TK1	TK2	TK3	TK4	TPCK1	TPCK2	TPCK3	TPCK4	TPK1	TPK2	TPK3	TPK4
	IT1	1	0.654073	0.622819	0.417574	0.314187	0.444015	0.497455	0.680552	0.438184	0.177787	0.443758	0.304607	0.297105	0.354929	0.205431	0.317267	0.384032	0.153359	0.374652	0.369266	0.423505	0.286928	0.410455	0.385447	0.128958	0.40608	0.416942	0.398954	0.381654	0.172113	0.376884
	IT2	0.654073	1	0.796158	0.329968	0.440716	0.378824	0.422997	0.385416	0.405065	0.160385	0.506724	0.335795	0.321938	0.482933	0.201019	0.432469	0.195697	0.0906582	0.377002	0.38101	0.38017	0.309792	0.453691	0.298788	0.0318549	0.28827	0.35696	0.347798	0.344224	0.274057	0.536239
	IT3	0.622819	0.796158	1	0.41268	0.452752	0.422003	0.42202	0.404733	0.340696	0.100125	0.394714	0.28506	0.32921	0.367385	0.132587	0.43714	0.296169	0.171815	0.417705	0.411479	0.416688	0.36525	0.536499	0.397744	0.1156	0.334468	0.366409	0.343775	0.387581	0.241209	0.493547
	PE1	0.417574	0.329968	0.41268	1	0.666693	0.750613	0.725461	0.636122	0.659338	0.130848	0.384768	0.288959	0.294261	0.375802	0.351975	0.284992	0.539519	0.154895	0.552375	0.598203	0.628284	0.531109	0.633371	0.600061	0.263388	0.49972	0.576616	0.623238	0.531668	0.274947	0.240585
	PE2	0.314187	0.440716	0.452752	0.666693	1	0.675152	0.622303	0.477048	0.590799	0.18391	0.318779	0.172042	0.2661	0.361085	0.309913	0.366341	0.345981	0.0605827	0.423926	0.462449	0.480505	0.455306	0.484289	0.428097	0.144447	0.325999	0.456079	0.475518	0.360823	0.180832	0.284137
	PE3	0.444015	0.378824	0.422003	0.750613	0.675152	1	0.76958	0.605866	0.703443	0.225035	0.420438	0.258936	0.272911	0.441714	0.332038	0.394772	0.523682	0.332644	0.538433	0.609262	0.588873	0.515559	0.567839	0.538554	0.176175	0.459356	0.566879	0.556838	0.50386	0.331644	0.327812
	PE4	0.497455	0.422997	0.42202	0.725461	0.622303	0.76958	1	0.67569	0.740991	0.240488	0.520402	0.388573	0.431354	0.546476	0.408545	0.36633	0.538272	0.187549	0.505235	0.534422	0.522518	0.477684	0.574692	0.568254	0.212537	0.494101	0.590991	0.624876	0.528563	0.2744	0.3836
	PE5	0.680552	0.385416	0.404733	0.636122	0.477048	0.605866	0.67569	1	0.689039	0.208578	0.453806	0.324342	0.360356	0.431163	0.314515	0.284996	0.466233	0.201279	0.431514	0.49314	0.474787	0.410049	0.499405	0.513025	0.21117	0.450613	0.454083	0.439075	0.41763	0.11913	0.226782
	PE6	0.438184	0.405065	0.340696	0.659338	0.590799	0.703443	0.740991	0.689039	1	0.259203	0.517921	0.317189	0.451715	0.505488	0.324098	0.346771	0.504187	0.226134	0.512201	0.615323	0.551181	0.526002	0.513356	0.543528	0.180672	0.453109	0.511088	0.538628	0.462339	0.221298	0.350784
	PU1	0.177787	0.160385	0.100125	0.130848	0.18391	0.225035	0.240488	0.208578	0.259203	1	0.344574	0.305569	0.442191	0.305127	0.0781445	0.0518532	0.154573	0.0760543	0.0559504	0.123559	0.0521104	0.0695928	0.0659354	0.182679	0.0807777	0.041536	0.0927895	0.0892277	-0.0199343	0.0468646	0.0847109
	PU2	0.443758	0.506724	0.394714	0.384768	0.318779	0.420438	0.520402	0.453806	0.517921	0.344574	1	0.58982	0.585345	0.784725	0.358668	0.344487	0.284258	0.0708295	0.292838	0.263603	0.331689	0.202548	0.381961	0.3763	0.187824	0.342519	0.339359	0.305533	0.279421	0.187923	0.386343
	PU3	0.304607	0.335795	0.28506	0.288959	0.172042	0.258936	0.388573	0.324342	0.317189	0.305569	0.58982	1	0.500807	0.563648	0.188958	0.169012	0.210727	-0.0918932	0.180819	0.142984	0.20823	0.110088	0.273733	0.310188	0.101155	0.2207	0.237873	0.138826	0.138721	0.175078	0.227534
	PU4	0.297105	0.321938	0.32921	0.294261	0.2661	0.272911	0.431354	0.360356	0.451715	0.442191	0.585345	0.500807	1	0.640342	0.0938536	0.315692	0.283594	-0.0112614	0.202362	0.258207	0.251475	0.200416	0.303668	0.375637	0.164152	0.236352	0.237244	0.217662	0.190495	-0.00688083	0.242346
	PU5	0.354929	0.482933	0.367385	0.375802	0.361085	0.441714	0.546476	0.431163	0.505488	0.305127	0.784725	0.563648	0.640342	1	0.332016	0.385897	0.320261	0.0467075	0.323648	0.298648	0.325406	0.187036	0.461006	0.45115	0.21972	0.377233	0.290254	0.373427	0.285404	0.152864	0.362948
	PU6	0.205431	0.201019	0.132587	0.351975	0.309913	0.332038	0.408545	0.314515	0.324098	0.0781445	0.358668	0.188958	0.0938536	0.332016	1	0.235109	0.213857	0.14462	0.221691	0.296677	0.399155	0.287238	0.295759	0.347158	0.110066	0.254211	0.293975	0.300692	0.178662	0.235102	0.224379
	TCK1	0.317267	0.432469	0.43714	0.284992	0.366341	0.394772	0.36633	0.284996	0.346771	0.0518532	0.344487	0.169012	0.315692	0.385897	0.235109	1	0.474896	0.349053	0.549635	0.356553	0.418994	0.420452	0.430014	0.573303	0.197675	0.472619	0.496776	0.387804	0.441256	0.333114	0.595181
	TCK2	0.384032	0.195697	0.296169	0.539519	0.345981	0.523682	0.538272	0.466233	0.504187	0.154573	0.284258	0.210727	0.283594	0.320261	0.213857	0.474896	1	0.387856	0.699325	0.50695	0.587598	0.584065	0.626253	0.745465	0.314558	0.60992	0.634152	0.626643	0.618355	0.312866	0.194797
	TCK3	0.153359	0.0906582	0.171815	0.154895	0.0605827	0.332644	0.187549	0.201279	0.226134	0.0760543	0.0708295	-0.0918932	-0.0112614	0.0467075	0.14462	0.349053	0.387856	1	0.420229	0.316346	0.177738	0.261992	0.251715	0.289348	0.0561713	0.373504	0.313037	0.209735	0.33	0.192821	0.250179
	TCK4	0.374652	0.377002	0.417705	0.552375	0.423926	0.538433	0.505235	0.431514	0.512201	0.0559504	0.292838	0.180819	0.202362	0.323648	0.221691	0.549635	0.699325	0.420229	1	0.595226	0.591857	0.610221	0.656827	0.803866	0.444665	0.713581	0.767429	0.722046	0.730711	0.430424	0.396008
	TK1	0.369266	0.38101	0.411479	0.598203	0.462449	0.609262	0.534422	0.49314	0.615323	0.123559	0.263603	0.142984	0.258207	0.298648	0.296677	0.356553	0.50695	0.316346	0.595226	1	0.750095	0.694591	0.557438	0.530918	0.194323	0.481882	0.47581	0.583089	0.523206	0.306254	0.280352
	TK2	0.423505	0.38017	0.416688	0.628284	0.480505	0.588873	0.522518	0.474787	0.551181	0.0521104	0.331689	0.20823	0.251475	0.325406	0.399155	0.418994	0.587598	0.177738	0.591857	0.750095	1	0.751656	0.683662	0.606123	0.202624	0.439436	0.487672	0.607673	0.48829	0.289441	0.302975
	TK3	0.286928	0.309792	0.36525	0.531109	0.455306	0.515559	0.477684	0.410049	0.526002	0.0695928	0.202548	0.110088	0.200416	0.187036	0.287238	0.420452	0.584065	0.261992	0.610221	0.694591	0.751656	1	0.686165	0.55283	0.152954	0.409236	0.478922	0.630752	0.563325	0.373093	0.276201
	TK4	0.410455	0.453691	0.536499	0.633371	0.484289	0.567839	0.574692	0.499405	0.513356	0.0659354	0.381961	0.273733	0.303668	0.461006	0.295759	0.430014	0.626253	0.251715	0.656827	0.557438	0.683662	0.686165	1	0.674858	0.268416	0.492392	0.535547	0.716542	0.667756	0.374854	0.333787
	TPCK1	0.385447	0.298788	0.397744	0.600061	0.428097	0.538554	0.568254	0.513025	0.543528	0.182679	0.3763	0.310188	0.375637	0.45115	0.347158	0.573303	0.745465	0.289348	0.803866	0.530918	0.606123	0.55283	0.674858	1	0.394819	0.731437	0.772833	0.706054	0.648461	0.401648	0.405915
	TPCK2	0.128958	0.0318549	0.1156	0.263388	0.144447	0.176175	0.212537	0.21117	0.180672	0.0807777	0.187824	0.101155	0.164152	0.21972	0.110066	0.197675	0.314558	0.0561713	0.444665	0.194323	0.202624	0.152954	0.268416	0.394819	1	0.404359	0.371044	0.322659	0.30896	0.215563	0.0154674
	TPCK3	0.40608	0.28827	0.334468	0.49972	0.325999	0.459356	0.494101	0.450613	0.453109	0.041536	0.342519	0.2207	0.236352	0.377233	0.254211	0.472619	0.60992	0.373504	0.713581	0.481882	0.439436	0.409236	0.492392	0.731437	0.404359	1	0.810346	0.643505	0.729034	0.253555	0.323794
	TPCK4	0.416942	0.35696	0.366409	0.576616	0.456079	0.566879	0.590991	0.454083	0.511088	0.0927895	0.339359	0.237873	0.237244	0.290254	0.293975	0.496776	0.634152	0.313037	0.767429	0.47581	0.487672	0.478922	0.535547	0.772833	0.371044	0.810346	1	0.698194	0.704493	0.362534	0.345267
	TPK1	0.398954	0.347798	0.343775	0.623238	0.475518	0.556838	0.624876	0.439075	0.538628	0.0892277	0.305533	0.138826	0.217662	0.373427	0.300692	0.387804	0.626643	0.209735	0.722046	0.583089	0.607673	0.630752	0.716542	0.706054	0.322659	0.643505	0.698194	1	0.813607	0.33948	0.343068
	TPK2	0.381654	0.344224	0.387581	0.531668	0.360823	0.50386	0.528563	0.41763	0.462339	-0.0199343	0.279421	0.138721	0.190495	0.285404	0.178662	0.441256	0.618355	0.33	0.730711	0.523206	0.48829	0.563325	0.667756	0.648461	0.30896	0.729034	0.704493	0.813607	1	0.377353	0.361306
	TPK3	0.172113	0.274057	0.241209	0.274947	0.180832	0.331644	0.2744	0.11913	0.221298	0.0468646	0.187923	0.175078	-0.00688083	0.152864	0.235102	0.333114	0.312866	0.192821	0.430424	0.306254	0.289441	0.373093	0.374854	0.401648	0.215563	0.253555	0.362534	0.33948	0.377353	1	0.368124
	TPK4	0.376884	0.536239	0.493547	0.240585	0.284137	0.327812	0.3836	0.226782	0.350784	0.0847109	0.386343	0.227534	0.242346	0.362948	0.224379	0.595181	0.194797	0.250179	0.396008	0.280352	0.302975	0.276201	0.333787	0.405915	0.0154674	0.323794	0.345267	0.343068	0.361306	0.368124	1
	Model implied saturated correlation matrix
		IT1	IT2	IT3	PE1	PE2	PE3	PE4	PE5	PE6	PU1	PU2	PU3	PU4	PU5	PU6	TCK1	TCK2	TCK3	TCK4	TK1	TK2	TK3	TK4	TPCK1	TPCK2	TPCK3	TPCK4	TPK1	TPK2	TPK3	TPK4
	IT1	1	0.702462	0.692302	0.444597	0.381072	0.449657	0.459851	0.426235	0.427143	0.129405	0.432032	0.284919	0.31838	0.419652	0.261682	0.336399	0.360905	0.131442	0.385234	0.410181	0.422967	0.345977	0.456005	0.428704	0.154223	0.36454	0.404858	0.40506	0.360421	0.203724	0.34299
	IT2	0.702462	1	0.674435	0.433123	0.371237	0.438052	0.447983	0.415235	0.416119	0.126065	0.420882	0.277565	0.310163	0.408821	0.254929	0.327718	0.351591	0.128049	0.375292	0.399595	0.412051	0.337048	0.444237	0.41764	0.150243	0.355131	0.394409	0.394606	0.351119	0.198466	0.334138
	IT3	0.692302	0.674435	1	0.426859	0.365868	0.431716	0.441504	0.409229	0.4101	0.124242	0.414795	0.273551	0.305677	0.402909	0.251242	0.322978	0.346506	0.126197	0.369864	0.393816	0.406091	0.332173	0.437812	0.4116	0.14807	0.349995	0.388705	0.388899	0.346041	0.195596	0.329305
	PE1	0.444597	0.433123	0.426859	1	0.606799	0.71601	0.732242	0.678714	0.680159	0.144936	0.483885	0.319115	0.356593	0.470019	0.29309	0.434105	0.465728	0.169618	0.497123	0.529316	0.545815	0.446464	0.58845	0.55322	0.199016	0.470418	0.522447	0.522707	0.465104	0.262895	0.442609
	PE2	0.381072	0.371237	0.365868	0.606799	1	0.613704	0.627617	0.581738	0.582976	0.124227	0.414746	0.273519	0.305642	0.402862	0.251212	0.372079	0.399183	0.145383	0.426093	0.453686	0.467828	0.382672	0.50437	0.474174	0.17058	0.403204	0.447798	0.448021	0.398648	0.225332	0.379368
	PE3	0.449657	0.438052	0.431716	0.71601	0.613704	1	0.740575	0.686438	0.687899	0.146585	0.489392	0.322747	0.360651	0.475368	0.296425	0.439045	0.471028	0.171548	0.50278	0.53534	0.552027	0.451545	0.595146	0.559515	0.201281	0.475772	0.528392	0.528656	0.470396	0.265887	0.447646
	PE4	0.459851	0.447983	0.441504	0.732242	0.627617	0.740575	1	0.702	0.703495	0.149909	0.500487	0.330064	0.368827	0.486145	0.303145	0.448999	0.481706	0.175438	0.514179	0.547476	0.564542	0.461782	0.608639	0.5722	0.205844	0.486558	0.540371	0.540641	0.481061	0.271914	0.457795
	PE5	0.426235	0.415235	0.409229	0.678714	0.581738	0.686438	0.702	1	0.652068	0.13895	0.4639	0.305936	0.341865	0.450607	0.280985	0.416176	0.446493	0.162613	0.476592	0.507455	0.523273	0.428025	0.564147	0.530371	0.190797	0.45099	0.500869	0.501119	0.445894	0.252037	0.424329
	PE6	0.427143	0.416119	0.4101	0.680159	0.582976	0.687899	0.703495	0.652068	1	0.139246	0.464888	0.306587	0.342593	0.451567	0.281583	0.417062	0.447444	0.162959	0.477606	0.508535	0.524387	0.428936	0.565348	0.5315	0.191203	0.45195	0.501935	0.502186	0.446844	0.252574	0.425233
	PU1	0.129405	0.126065	0.124242	0.144936	0.124227	0.146585	0.149909	0.13895	0.139246	1	0.238385	0.157211	0.175675	0.231554	0.14439	0.0893432	0.0958515	0.0349091	0.102313	0.108939	0.112334	0.0918868	0.121109	0.113858	0.0409596	0.0968169	0.107525	0.107578	0.095723	0.0541064	0.0910935
	PU2	0.432032	0.420882	0.414795	0.483885	0.414746	0.489392	0.500487	0.4639	0.464888	0.238385	1	0.524868	0.586509	0.773068	0.482062	0.298282	0.320011	0.116548	0.341583	0.363704	0.375041	0.306774	0.404336	0.380128	0.136748	0.323234	0.358984	0.359163	0.319582	0.18064	0.304126
	PU3	0.284919	0.277565	0.273551	0.319115	0.273519	0.322747	0.330064	0.305936	0.306587	0.157211	0.524868	1	0.386794	0.509827	0.317913	0.196713	0.211043	0.0768618	0.225269	0.239857	0.247334	0.202313	0.266654	0.250689	0.0901834	0.213168	0.236744	0.236863	0.21076	0.11913	0.200567
	PU4	0.31838	0.310163	0.305677	0.356593	0.305642	0.360651	0.368827	0.341865	0.342593	0.175675	0.586509	0.386794	1	0.569703	0.355249	0.219815	0.235828	0.0858886	0.251725	0.268027	0.276381	0.226073	0.29797	0.280131	0.100775	0.238203	0.264548	0.26468	0.235512	0.133121	0.224122
	PU5	0.419652	0.408821	0.402909	0.470019	0.402862	0.475368	0.486145	0.450607	0.451567	0.231554	0.773068	0.509827	0.569703	1	0.468248	0.289735	0.310841	0.113208	0.331795	0.353282	0.364294	0.297984	0.39275	0.369236	0.13283	0.313972	0.348697	0.348871	0.310424	0.175464	0.295411
	PU6	0.261682	0.254929	0.251242	0.29309	0.251212	0.296425	0.303145	0.280985	0.281583	0.14439	0.482062	0.317913	0.355249	0.468248	1	0.18067	0.193831	0.0705933	0.206897	0.220296	0.227163	0.185814	0.244907	0.230244	0.0828285	0.195783	0.217437	0.217545	0.193571	0.109414	0.184209
	TCK1	0.336399	0.327718	0.322978	0.434105	0.372079	0.439045	0.448999	0.416176	0.417062	0.0893432	0.298282	0.196713	0.219815	0.289735	0.18067	1	0.46758	0.170293	0.4991	0.531421	0.547985	0.448239	0.59079	0.555419	0.199808	0.472289	0.524524	0.524786	0.466953	0.26394	0.444369
	TCK2	0.360905	0.351591	0.346506	0.465728	0.399183	0.471028	0.481706	0.446493	0.447444	0.0958515	0.320011	0.211043	0.235828	0.310841	0.193831	0.46758	1	0.182698	0.535457	0.570133	0.587904	0.480892	0.633826	0.595879	0.214363	0.506693	0.562733	0.563014	0.500969	0.283167	0.47674
	TCK3	0.131442	0.128049	0.126197	0.169618	0.145383	0.171548	0.175438	0.162613	0.162959	0.0349091	0.116548	0.0768618	0.0858886	0.113208	0.0705933	0.170293	0.182698	1	0.195014	0.207642	0.214115	0.175141	0.23084	0.217019	0.078071	0.184538	0.204948	0.20505	0.182453	0.10313	0.173629
	TCK4	0.385234	0.375292	0.369864	0.497123	0.426093	0.50278	0.514179	0.476592	0.477606	0.102313	0.341583	0.225269	0.251725	0.331795	0.206897	0.4991	0.535457	0.195014	1	0.608566	0.627535	0.513309	0.676553	0.636048	0.228813	0.54085	0.600668	0.600968	0.534739	0.302256	0.508877
	TK1	0.410181	0.399595	0.393816	0.529316	0.453686	0.53534	0.547476	0.507455	0.508535	0.108939	0.363704	0.239857	0.268027	0.353282	0.220296	0.531421	0.570133	0.207642	0.608566	1	0.668174	0.54655	0.720366	0.677238	0.243631	0.575874	0.639566	0.639885	0.569368	0.321829	0.541831
	TK2	0.422967	0.412051	0.406091	0.545815	0.467828	0.552027	0.564542	0.523273	0.524387	0.112334	0.375041	0.247334	0.276381	0.364294	0.227163	0.547985	0.587904	0.214115	0.627535	0.668174	1	0.563587	0.74282	0.698348	0.251225	0.593825	0.659502	0.659831	0.587116	0.331861	0.558721
	TK3	0.345977	0.337048	0.332173	0.446464	0.382672	0.451545	0.461782	0.428025	0.428936	0.0918868	0.306774	0.202313	0.226073	0.297984	0.185814	0.448239	0.480892	0.175141	0.513309	0.54655	0.563587	1	0.607609	0.571232	0.205496	0.485735	0.539457	0.539726	0.480247	0.271455	0.45702
	TK4	0.456005	0.444237	0.437812	0.58845	0.50437	0.595146	0.608639	0.564147	0.565348	0.121109	0.404336	0.266654	0.29797	0.39275	0.244907	0.59079	0.633826	0.23084	0.676553	0.720366	0.74282	0.607609	1	0.752897	0.270849	0.64021	0.711017	0.711372	0.632977	0.357783	0.602364
	TPCK1	0.428704	0.41764	0.4116	0.55322	0.474174	0.559515	0.5722	0.530371	0.5315	0.113858	0.380128	0.250689	0.280131	0.369236	0.230244	0.555419	0.595879	0.217019	0.636048	0.677238	0.698348	0.571232	0.752897	1	0.254633	0.60188	0.668448	0.668782	0.59508	0.336363	0.5663
	TPCK2	0.154223	0.150243	0.14807	0.199016	0.17058	0.201281	0.205844	0.190797	0.191203	0.0409596	0.136748	0.0901834	0.100775	0.13283	0.0828285	0.199808	0.214363	0.078071	0.228813	0.243631	0.251225	0.205496	0.270849	0.254633	1	0.216522	0.240469	0.240589	0.214075	0.121004	0.203722
	TPCK3	0.36454	0.355131	0.349995	0.470418	0.403204	0.475772	0.486558	0.45099	0.45195	0.0968169	0.323234	0.213168	0.238203	0.313972	0.195783	0.472289	0.506693	0.184538	0.54085	0.575874	0.593825	0.485735	0.64021	0.60188	0.216522	1	0.568401	0.568684	0.506014	0.286019	0.481541
	TPCK4	0.404858	0.394409	0.388705	0.522447	0.447798	0.528392	0.540371	0.500869	0.501935	0.107525	0.358984	0.236744	0.264548	0.348697	0.217437	0.524524	0.562733	0.204948	0.600668	0.639566	0.659502	0.539457	0.711017	0.668448	0.240469	0.568401	1	0.631581	0.561979	0.317653	0.534799
	TPK1	0.40506	0.394606	0.388899	0.522707	0.448021	0.528656	0.540641	0.501119	0.502186	0.107578	0.359163	0.236863	0.26468	0.348871	0.217545	0.524786	0.563014	0.20505	0.600968	0.639885	0.659831	0.539726	0.711372	0.668782	0.240589	0.568684	0.631581	1	0.562259	0.317811	0.535066
	TPK2	0.360421	0.351119	0.346041	0.465104	0.398648	0.470396	0.481061	0.445894	0.446844	0.095723	0.319582	0.21076	0.235512	0.310424	0.193571	0.466953	0.500969	0.182453	0.534739	0.569368	0.587116	0.480247	0.632977	0.59508	0.214075	0.506014	0.561979	0.562259	1	0.282788	0.476101
	TPK3	0.203724	0.198466	0.195596	0.262895	0.225332	0.265887	0.271914	0.252037	0.252574	0.0541064	0.18064	0.11913	0.133121	0.175464	0.109414	0.26394	0.283167	0.10313	0.302256	0.321829	0.331861	0.271455	0.357783	0.336363	0.121004	0.286019	0.317653	0.317811	0.282788	1	0.269111
	TPK4	0.34299	0.334138	0.329305	0.442609	0.379368	0.447646	0.457795	0.424329	0.425233	0.0910935	0.304126	0.200567	0.224122	0.295411	0.184209	0.444369	0.47674	0.173629	0.508877	0.541831	0.558721	0.45702	0.602364	0.5663	0.203722	0.481541	0.534799	0.535066	0.476101	0.269111	1
	Model implied estimated correlation matrix
		IT1	IT2	IT3	PE1	PE2	PE3	PE4	PE5	PE6	PU1	PU2	PU3	PU4	PU5	PU6	TCK1	TCK2	TCK3	TCK4	TK1	TK2	TK3	TK4	TPCK1	TPCK2	TPCK3	TPCK4	TPK1	TPK2	TPK3	TPK4
	IT1	1	0.681345	0.671491	0.393372	0.337166	0.397849	0.406868	0.377126	0.377929	0.117567	0.392512	0.258856	0.289256	0.381264	0.237745	0.336399	0.360905	0.131442	0.385234	0.410181	0.422967	0.345977	0.456005	0.428704	0.154223	0.36454	0.404858	0.40506	0.360421	0.203724	0.34299
	IT2	0.681345	1	0.654161	0.38322	0.328464	0.387581	0.396368	0.367393	0.368175	0.114533	0.382382	0.252175	0.281791	0.371424	0.231609	0.327718	0.351591	0.128049	0.375292	0.399595	0.412051	0.337048	0.444237	0.41764	0.150243	0.355131	0.394409	0.394606	0.351119	0.198466	0.334138
	IT3	0.671491	0.654161	1	0.377678	0.323714	0.381975	0.390635	0.362079	0.36285	0.112877	0.376851	0.248528	0.277716	0.366053	0.228259	0.322978	0.346506	0.126197	0.369864	0.393816	0.406091	0.332173	0.437812	0.4116	0.14807	0.349995	0.388705	0.388899	0.346041	0.195596	0.329305
	PE1	0.393372	0.38322	0.377678	1	0.606799	0.71601	0.732242	0.678714	0.680159	0.0889894	0.297101	0.195934	0.218945	0.288588	0.179954	0.434105	0.465728	0.169618	0.497123	0.529316	0.545815	0.446464	0.58845	0.55322	0.199016	0.470418	0.522447	0.522707	0.465104	0.262895	0.442609
	PE2	0.337166	0.328464	0.323714	0.606799	1	0.613704	0.627617	0.581738	0.582976	0.0762743	0.25465	0.167938	0.187661	0.247353	0.154242	0.372079	0.399183	0.145383	0.426093	0.453686	0.467828	0.382672	0.50437	0.474174	0.17058	0.403204	0.447798	0.448021	0.398648	0.225332	0.379368
	PE3	0.397849	0.387581	0.381975	0.71601	0.613704	1	0.740575	0.686438	0.687899	0.0900021	0.300482	0.198164	0.221436	0.291872	0.182002	0.439045	0.471028	0.171548	0.50278	0.53534	0.552027	0.451545	0.595146	0.559515	0.201281	0.475772	0.528392	0.528656	0.470396	0.265887	0.447646
	PE4	0.406868	0.396368	0.390635	0.732242	0.627617	0.740575	1	0.702	0.703495	0.0920425	0.307294	0.202656	0.226456	0.298489	0.186128	0.448999	0.481706	0.175438	0.514179	0.547476	0.564542	0.461782	0.608639	0.5722	0.205844	0.486558	0.540371	0.540641	0.481061	0.271914	0.457795
	PE5	0.377126	0.367393	0.362079	0.678714	0.581738	0.686438	0.702	1	0.652068	0.0853141	0.284831	0.187842	0.209902	0.276669	0.172522	0.416176	0.446493	0.162613	0.476592	0.507455	0.523273	0.428025	0.564147	0.530371	0.190797	0.45099	0.500869	0.501119	0.445894	0.252037	0.424329
	PE6	0.377929	0.368175	0.36285	0.680159	0.582976	0.687899	0.703495	0.652068	1	0.0854957	0.285437	0.188242	0.210349	0.277258	0.17289	0.417062	0.447444	0.162959	0.477606	0.508535	0.524387	0.428936	0.565348	0.5315	0.191203	0.45195	0.501935	0.502186	0.446844	0.252574	0.425233
	PU1	0.117567	0.114533	0.112877	0.0889894	0.0762743	0.0900021	0.0920425	0.0853141	0.0854957	1	0.238385	0.157211	0.175675	0.231554	0.14439	0.0893432	0.0958515	0.0349091	0.102313	0.108939	0.112334	0.0918868	0.121109	0.113858	0.0409596	0.0968169	0.107525	0.107578	0.095723	0.0541064	0.0910935
	PU2	0.392512	0.382382	0.376851	0.297101	0.25465	0.300482	0.307294	0.284831	0.285437	0.238385	1	0.524868	0.586509	0.773068	0.482062	0.298282	0.320011	0.116548	0.341583	0.363704	0.375041	0.306774	0.404336	0.380128	0.136748	0.323234	0.358984	0.359163	0.319582	0.18064	0.304126
	PU3	0.258856	0.252175	0.248528	0.195934	0.167938	0.198164	0.202656	0.187842	0.188242	0.157211	0.524868	1	0.386794	0.509827	0.317913	0.196713	0.211043	0.0768618	0.225269	0.239857	0.247334	0.202313	0.266654	0.250689	0.0901834	0.213168	0.236744	0.236863	0.21076	0.11913	0.200567
	PU4	0.289256	0.281791	0.277716	0.218945	0.187661	0.221436	0.226456	0.209902	0.210349	0.175675	0.586509	0.386794	1	0.569703	0.355249	0.219815	0.235828	0.0858886	0.251725	0.268027	0.276381	0.226073	0.29797	0.280131	0.100775	0.238203	0.264548	0.26468	0.235512	0.133121	0.224122
	PU5	0.381264	0.371424	0.366053	0.288588	0.247353	0.291872	0.298489	0.276669	0.277258	0.231554	0.773068	0.509827	0.569703	1	0.468248	0.289735	0.310841	0.113208	0.331795	0.353282	0.364294	0.297984	0.39275	0.369236	0.13283	0.313972	0.348697	0.348871	0.310424	0.175464	0.295411
	PU6	0.237745	0.231609	0.228259	0.179954	0.154242	0.182002	0.186128	0.172522	0.17289	0.14439	0.482062	0.317913	0.355249	0.468248	1	0.18067	0.193831	0.0705933	0.206897	0.220296	0.227163	0.185814	0.244907	0.230244	0.0828285	0.195783	0.217437	0.217545	0.193571	0.109414	0.184209
	TCK1	0.336399	0.327718	0.322978	0.434105	0.372079	0.439045	0.448999	0.416176	0.417062	0.0893432	0.298282	0.196713	0.219815	0.289735	0.18067	1	0.46758	0.170293	0.4991	0.531421	0.547985	0.448239	0.59079	0.555419	0.199808	0.472289	0.524524	0.524786	0.466953	0.26394	0.444369
	TCK2	0.360905	0.351591	0.346506	0.465728	0.399183	0.471028	0.481706	0.446493	0.447444	0.0958515	0.320011	0.211043	0.235828	0.310841	0.193831	0.46758	1	0.182698	0.535457	0.570133	0.587904	0.480892	0.633826	0.595879	0.214363	0.506693	0.562733	0.563014	0.500969	0.283167	0.47674
	TCK3	0.131442	0.128049	0.126197	0.169618	0.145383	0.171548	0.175438	0.162613	0.162959	0.0349091	0.116548	0.0768618	0.0858886	0.113208	0.0705933	0.170293	0.182698	1	0.195014	0.207642	0.214115	0.175141	0.23084	0.217019	0.078071	0.184538	0.204948	0.20505	0.182453	0.10313	0.173629
	TCK4	0.385234	0.375292	0.369864	0.497123	0.426093	0.50278	0.514179	0.476592	0.477606	0.102313	0.341583	0.225269	0.251725	0.331795	0.206897	0.4991	0.535457	0.195014	1	0.608566	0.627535	0.513309	0.676553	0.636048	0.228813	0.54085	0.600668	0.600968	0.534739	0.302256	0.508877
	TK1	0.410181	0.399595	0.393816	0.529316	0.453686	0.53534	0.547476	0.507455	0.508535	0.108939	0.363704	0.239857	0.268027	0.353282	0.220296	0.531421	0.570133	0.207642	0.608566	1	0.668174	0.54655	0.720366	0.677238	0.243631	0.575874	0.639566	0.639885	0.569368	0.321829	0.541831
	TK2	0.422967	0.412051	0.406091	0.545815	0.467828	0.552027	0.564542	0.523273	0.524387	0.112334	0.375041	0.247334	0.276381	0.364294	0.227163	0.547985	0.587904	0.214115	0.627535	0.668174	1	0.563587	0.74282	0.698348	0.251225	0.593825	0.659502	0.659831	0.587116	0.331861	0.558721
	TK3	0.345977	0.337048	0.332173	0.446464	0.382672	0.451545	0.461782	0.428025	0.428936	0.0918868	0.306774	0.202313	0.226073	0.297984	0.185814	0.448239	0.480892	0.175141	0.513309	0.54655	0.563587	1	0.607609	0.571232	0.205496	0.485735	0.539457	0.539726	0.480247	0.271455	0.45702
	TK4	0.456005	0.444237	0.437812	0.58845	0.50437	0.595146	0.608639	0.564147	0.565348	0.121109	0.404336	0.266654	0.29797	0.39275	0.244907	0.59079	0.633826	0.23084	0.676553	0.720366	0.74282	0.607609	1	0.752897	0.270849	0.64021	0.711017	0.711372	0.632977	0.357783	0.602364
	TPCK1	0.428704	0.41764	0.4116	0.55322	0.474174	0.559515	0.5722	0.530371	0.5315	0.113858	0.380128	0.250689	0.280131	0.369236	0.230244	0.555419	0.595879	0.217019	0.636048	0.677238	0.698348	0.571232	0.752897	1	0.254633	0.60188	0.668448	0.668782	0.59508	0.336363	0.5663
	TPCK2	0.154223	0.150243	0.14807	0.199016	0.17058	0.201281	0.205844	0.190797	0.191203	0.0409596	0.136748	0.0901834	0.100775	0.13283	0.0828285	0.199808	0.214363	0.078071	0.228813	0.243631	0.251225	0.205496	0.270849	0.254633	1	0.216522	0.240469	0.240589	0.214075	0.121004	0.203722
	TPCK3	0.36454	0.355131	0.349995	0.470418	0.403204	0.475772	0.486558	0.45099	0.45195	0.0968169	0.323234	0.213168	0.238203	0.313972	0.195783	0.472289	0.506693	0.184538	0.54085	0.575874	0.593825	0.485735	0.64021	0.60188	0.216522	1	0.568401	0.568684	0.506014	0.286019	0.481541
	TPCK4	0.404858	0.394409	0.388705	0.522447	0.447798	0.528392	0.540371	0.500869	0.501935	0.107525	0.358984	0.236744	0.264548	0.348697	0.217437	0.524524	0.562733	0.204948	0.600668	0.639566	0.659502	0.539457	0.711017	0.668448	0.240469	0.568401	1	0.631581	0.561979	0.317653	0.534799
	TPK1	0.40506	0.394606	0.388899	0.522707	0.448021	0.528656	0.540641	0.501119	0.502186	0.107578	0.359163	0.236863	0.26468	0.348871	0.217545	0.524786	0.563014	0.20505	0.600968	0.639885	0.659831	0.539726	0.711372	0.668782	0.240589	0.568684	0.631581	1	0.562259	0.317811	0.535066
	TPK2	0.360421	0.351119	0.346041	0.465104	0.398648	0.470396	0.481061	0.445894	0.446844	0.095723	0.319582	0.21076	0.235512	0.310424	0.193571	0.466953	0.500969	0.182453	0.534739	0.569368	0.587116	0.480247	0.632977	0.59508	0.214075	0.506014	0.561979	0.562259	1	0.282788	0.476101
	TPK3	0.203724	0.198466	0.195596	0.262895	0.225332	0.265887	0.271914	0.252037	0.252574	0.0541064	0.18064	0.11913	0.133121	0.175464	0.109414	0.26394	0.283167	0.10313	0.302256	0.321829	0.331861	0.271455	0.357783	0.336363	0.121004	0.286019	0.317653	0.317811	0.282788	1	0.269111
	TPK4	0.34299	0.334138	0.329305	0.442609	0.379368	0.447646	0.457795	0.424329	0.425233	0.0910935	0.304126	0.200567	0.224122	0.295411	0.184209	0.444369	0.47674	0.173629	0.508877	0.541831	0.558721	0.45702	0.602364	0.5663	0.203722	0.481541	0.534799	0.535066	0.476101	0.269111	1
	Empirical covariance matrix
		IT1	IT2	IT3	PE1	PE2	PE3	PE4	PE5	PE6	PU1	PU2	PU3	PU4	PU5	PU6	TCK1	TCK2	TCK3	TCK4	TK1	TK2	TK3	TK4	TPCK1	TPCK2	TPCK3	TPCK4	TPK1	TPK2	TPK3	TPK4
	IT1	1	0.654073	0.622819	0.417574	0.314187	0.444015	0.497455	0.680552	0.438184	0.177787	0.443758	0.304607	0.297105	0.354929	0.205431	0.317267	0.384032	0.153359	0.374652	0.369266	0.423505	0.286928	0.410455	0.385447	0.128958	0.40608	0.416942	0.398954	0.381654	0.172113	0.376884
	IT2	0.654073	1	0.796158	0.329968	0.440716	0.378824	0.422997	0.385416	0.405065	0.160385	0.506724	0.335795	0.321938	0.482933	0.201019	0.432469	0.195697	0.0906582	0.377002	0.38101	0.38017	0.309792	0.453691	0.298788	0.0318549	0.28827	0.35696	0.347798	0.344224	0.274057	0.536239
	IT3	0.622819	0.796158	1	0.41268	0.452752	0.422003	0.42202	0.404733	0.340696	0.100125	0.394714	0.28506	0.32921	0.367385	0.132587	0.43714	0.296169	0.171815	0.417705	0.411479	0.416688	0.36525	0.536499	0.397744	0.1156	0.334468	0.366409	0.343775	0.387581	0.241209	0.493547
	PE1	0.417574	0.329968	0.41268	1	0.666693	0.750613	0.725461	0.636122	0.659338	0.130848	0.384768	0.288959	0.294261	0.375802	0.351975	0.284992	0.539519	0.154895	0.552375	0.598203	0.628284	0.531109	0.633371	0.600061	0.263388	0.49972	0.576616	0.623238	0.531668	0.274947	0.240585
	PE2	0.314187	0.440716	0.452752	0.666693	1	0.675152	0.622303	0.477048	0.590799	0.18391	0.318779	0.172042	0.2661	0.361085	0.309913	0.366341	0.345981	0.0605827	0.423926	0.462449	0.480505	0.455306	0.484289	0.428097	0.144447	0.325999	0.456079	0.475518	0.360823	0.180832	0.284137
	PE3	0.444015	0.378824	0.422003	0.750613	0.675152	1	0.76958	0.605866	0.703443	0.225035	0.420438	0.258936	0.272911	0.441714	0.332038	0.394772	0.523682	0.332644	0.538433	0.609262	0.588873	0.515559	0.567839	0.538554	0.176175	0.459356	0.566879	0.556838	0.50386	0.331644	0.327812
	PE4	0.497455	0.422997	0.42202	0.725461	0.622303	0.76958	1	0.67569	0.740991	0.240488	0.520402	0.388573	0.431354	0.546476	0.408545	0.36633	0.538272	0.187549	0.505235	0.534422	0.522518	0.477684	0.574692	0.568254	0.212537	0.494101	0.590991	0.624876	0.528563	0.2744	0.3836
	PE5	0.680552	0.385416	0.404733	0.636122	0.477048	0.605866	0.67569	1	0.689039	0.208578	0.453806	0.324342	0.360356	0.431163	0.314515	0.284996	0.466233	0.201279	0.431514	0.49314	0.474787	0.410049	0.499405	0.513025	0.21117	0.450613	0.454083	0.439075	0.41763	0.11913	0.226782
	PE6	0.438184	0.405065	0.340696	0.659338	0.590799	0.703443	0.740991	0.689039	1	0.259203	0.517921	0.317189	0.451715	0.505488	0.324098	0.346771	0.504187	0.226134	0.512201	0.615323	0.551181	0.526002	0.513356	0.543528	0.180672	0.453109	0.511088	0.538628	0.462339	0.221298	0.350784
	PU1	0.177787	0.160385	0.100125	0.130848	0.18391	0.225035	0.240488	0.208578	0.259203	1	0.344574	0.305569	0.442191	0.305127	0.0781445	0.0518532	0.154573	0.0760543	0.0559504	0.123559	0.0521104	0.0695928	0.0659354	0.182679	0.0807777	0.041536	0.0927895	0.0892277	-0.0199343	0.0468646	0.0847109
	PU2	0.443758	0.506724	0.394714	0.384768	0.318779	0.420438	0.520402	0.453806	0.517921	0.344574	1	0.58982	0.585345	0.784725	0.358668	0.344487	0.284258	0.0708295	0.292838	0.263603	0.331689	0.202548	0.381961	0.3763	0.187824	0.342519	0.339359	0.305533	0.279421	0.187923	0.386343
	PU3	0.304607	0.335795	0.28506	0.288959	0.172042	0.258936	0.388573	0.324342	0.317189	0.305569	0.58982	1	0.500807	0.563648	0.188958	0.169012	0.210727	-0.0918932	0.180819	0.142984	0.20823	0.110088	0.273733	0.310188	0.101155	0.2207	0.237873	0.138826	0.138721	0.175078	0.227534
	PU4	0.297105	0.321938	0.32921	0.294261	0.2661	0.272911	0.431354	0.360356	0.451715	0.442191	0.585345	0.500807	1	0.640342	0.0938536	0.315692	0.283594	-0.0112614	0.202362	0.258207	0.251475	0.200416	0.303668	0.375637	0.164152	0.236352	0.237244	0.217662	0.190495	-0.00688083	0.242346
	PU5	0.354929	0.482933	0.367385	0.375802	0.361085	0.441714	0.546476	0.431163	0.505488	0.305127	0.784725	0.563648	0.640342	1	0.332016	0.385897	0.320261	0.0467075	0.323648	0.298648	0.325406	0.187036	0.461006	0.45115	0.21972	0.377233	0.290254	0.373427	0.285404	0.152864	0.362948
	PU6	0.205431	0.201019	0.132587	0.351975	0.309913	0.332038	0.408545	0.314515	0.324098	0.0781445	0.358668	0.188958	0.0938536	0.332016	1	0.235109	0.213857	0.14462	0.221691	0.296677	0.399155	0.287238	0.295759	0.347158	0.110066	0.254211	0.293975	0.300692	0.178662	0.235102	0.224379
	TCK1	0.317267	0.432469	0.43714	0.284992	0.366341	0.394772	0.36633	0.284996	0.346771	0.0518532	0.344487	0.169012	0.315692	0.385897	0.235109	1	0.474896	0.349053	0.549635	0.356553	0.418994	0.420452	0.430014	0.573303	0.197675	0.472619	0.496776	0.387804	0.441256	0.333114	0.595181
	TCK2	0.384032	0.195697	0.296169	0.539519	0.345981	0.523682	0.538272	0.466233	0.504187	0.154573	0.284258	0.210727	0.283594	0.320261	0.213857	0.474896	1	0.387856	0.699325	0.50695	0.587598	0.584065	0.626253	0.745465	0.314558	0.60992	0.634152	0.626643	0.618355	0.312866	0.194797
	TCK3	0.153359	0.0906582	0.171815	0.154895	0.0605827	0.332644	0.187549	0.201279	0.226134	0.0760543	0.0708295	-0.0918932	-0.0112614	0.0467075	0.14462	0.349053	0.387856	1	0.420229	0.316346	0.177738	0.261992	0.251715	0.289348	0.0561713	0.373504	0.313037	0.209735	0.33	0.192821	0.250179
	TCK4	0.374652	0.377002	0.417705	0.552375	0.423926	0.538433	0.505235	0.431514	0.512201	0.0559504	0.292838	0.180819	0.202362	0.323648	0.221691	0.549635	0.699325	0.420229	1	0.595226	0.591857	0.610221	0.656827	0.803866	0.444665	0.713581	0.767429	0.722046	0.730711	0.430424	0.396008
	TK1	0.369266	0.38101	0.411479	0.598203	0.462449	0.609262	0.534422	0.49314	0.615323	0.123559	0.263603	0.142984	0.258207	0.298648	0.296677	0.356553	0.50695	0.316346	0.595226	1	0.750095	0.694591	0.557438	0.530918	0.194323	0.481882	0.47581	0.583089	0.523206	0.306254	0.280352
	TK2	0.423505	0.38017	0.416688	0.628284	0.480505	0.588873	0.522518	0.474787	0.551181	0.0521104	0.331689	0.20823	0.251475	0.325406	0.399155	0.418994	0.587598	0.177738	0.591857	0.750095	1	0.751656	0.683662	0.606123	0.202624	0.439436	0.487672	0.607673	0.48829	0.289441	0.302975
	TK3	0.286928	0.309792	0.36525	0.531109	0.455306	0.515559	0.477684	0.410049	0.526002	0.0695928	0.202548	0.110088	0.200416	0.187036	0.287238	0.420452	0.584065	0.261992	0.610221	0.694591	0.751656	1	0.686165	0.55283	0.152954	0.409236	0.478922	0.630752	0.563325	0.373093	0.276201
	TK4	0.410455	0.453691	0.536499	0.633371	0.484289	0.567839	0.574692	0.499405	0.513356	0.0659354	0.381961	0.273733	0.303668	0.461006	0.295759	0.430014	0.626253	0.251715	0.656827	0.557438	0.683662	0.686165	1	0.674858	0.268416	0.492392	0.535547	0.716542	0.667756	0.374854	0.333787
	TPCK1	0.385447	0.298788	0.397744	0.600061	0.428097	0.538554	0.568254	0.513025	0.543528	0.182679	0.3763	0.310188	0.375637	0.45115	0.347158	0.573303	0.745465	0.289348	0.803866	0.530918	0.606123	0.55283	0.674858	1	0.394819	0.731437	0.772833	0.706054	0.648461	0.401648	0.405915
	TPCK2	0.128958	0.0318549	0.1156	0.263388	0.144447	0.176175	0.212537	0.21117	0.180672	0.0807777	0.187824	0.101155	0.164152	0.21972	0.110066	0.197675	0.314558	0.0561713	0.444665	0.194323	0.202624	0.152954	0.268416	0.394819	1	0.404359	0.371044	0.322659	0.30896	0.215563	0.0154674
	TPCK3	0.40608	0.28827	0.334468	0.49972	0.325999	0.459356	0.494101	0.450613	0.453109	0.041536	0.342519	0.2207	0.236352	0.377233	0.254211	0.472619	0.60992	0.373504	0.713581	0.481882	0.439436	0.409236	0.492392	0.731437	0.404359	1	0.810346	0.643505	0.729034	0.253555	0.323794
	TPCK4	0.416942	0.35696	0.366409	0.576616	0.456079	0.566879	0.590991	0.454083	0.511088	0.0927895	0.339359	0.237873	0.237244	0.290254	0.293975	0.496776	0.634152	0.313037	0.767429	0.47581	0.487672	0.478922	0.535547	0.772833	0.371044	0.810346	1	0.698194	0.704493	0.362534	0.345267
	TPK1	0.398954	0.347798	0.343775	0.623238	0.475518	0.556838	0.624876	0.439075	0.538628	0.0892277	0.305533	0.138826	0.217662	0.373427	0.300692	0.387804	0.626643	0.209735	0.722046	0.583089	0.607673	0.630752	0.716542	0.706054	0.322659	0.643505	0.698194	1	0.813607	0.33948	0.343068
	TPK2	0.381654	0.344224	0.387581	0.531668	0.360823	0.50386	0.528563	0.41763	0.462339	-0.0199343	0.279421	0.138721	0.190495	0.285404	0.178662	0.441256	0.618355	0.33	0.730711	0.523206	0.48829	0.563325	0.667756	0.648461	0.30896	0.729034	0.704493	0.813607	1	0.377353	0.361306
	TPK3	0.172113	0.274057	0.241209	0.274947	0.180832	0.331644	0.2744	0.11913	0.221298	0.0468646	0.187923	0.175078	-0.00688083	0.152864	0.235102	0.333114	0.312866	0.192821	0.430424	0.306254	0.289441	0.373093	0.374854	0.401648	0.215563	0.253555	0.362534	0.33948	0.377353	1	0.368124
	TPK4	0.376884	0.536239	0.493547	0.240585	0.284137	0.327812	0.3836	0.226782	0.350784	0.0847109	0.386343	0.227534	0.242346	0.362948	0.224379	0.595181	0.194797	0.250179	0.396008	0.280352	0.302975	0.276201	0.333787	0.405915	0.0154674	0.323794	0.345267	0.343068	0.361306	0.368124	1
