# Supplementary material for: Data on mathematics teacher educators’ proficiency and willingness to use technology: A structural equation modelling analysis
Source: Data Brief. 2024 Mar 11;54:110307. doi: 10.1016/j.dib.2024.110307 (PMC10957375; doi:10.1016/j.dib.2024.110307)
Supplement: Supplementary file 3 [file mmc3.xlsx]

## Sheet: Navigation
	SmartPLS report
	Please cite the use of SmartPLS: Ringle, C. M., Wende, S., and Becker, J.-M. 2022. "SmartPLS 4." Oststeinbek: SmartPLS GmbH, http://www.smartpls.com.
		complete
	Final results
	Path coefficients
	Indirect effects
	Total effects
	Outer loadings
	Outer weights
	Latent variables
	Residuals
	Quality criteria
	R-square
	f-square
	Construct reliability and validity
	Discriminant validity
	Collinearity statistics (VIF)
	Model fit
	Model selection criteria
	Algorithm
	Setting
	Correction value c
	Stop criterion changes
	Posthoc minimum sample size
	Execution log
	Model and data
	Inner model
	Outer model
	Indicator data (original)
	Indicator data (standardized)
	Indicator data (correlations)

## Sheet: complete
	SmartPLS report
	Please cite the use of SmartPLS: Ringle, C. M., Wende, S., and Becker, J.-M. 2022. "SmartPLS 4." Oststeinbek: SmartPLS GmbH, http://www.smartpls.com.
	Final results
	Path coefficients
	Matrix
		Perceived Ease of Use	Perceived Usefulness	Proficiency	Willingness
	Perceived Ease of Use				0.193737
	Perceived Usefulness				0.296544
	Proficiency	0.790071	0.525425		0.298769
	Willingness
	List
		Path coefficients
	Perceived Ease of Use -> Willingness	0.193737
	Perceived Usefulness -> Willingness	0.296544
	Proficiency -> Perceived Ease of Use	0.790071
	Proficiency -> Perceived Usefulness	0.525425
	Proficiency -> Willingness	0.298769
	Indirect effects
	Total indirect effects
		Perceived Ease of Use	Perceived Usefulness	Proficiency	Willingness
	Perceived Ease of Use
	Perceived Usefulness
	Proficiency				0.308878
	Willingness
	Specific indirect effects
		Specific indirect effects
	Proficiency -> Perceived Ease of Use -> Willingness	0.153066
	Proficiency -> Perceived Usefulness -> Willingness	0.155812
	Total effects
	Matrix
		Perceived Ease of Use	Perceived Usefulness	Proficiency	Willingness
	Perceived Ease of Use				0.193737
	Perceived Usefulness				0.296544
	Proficiency	0.790071	0.525425		0.607647
	Willingness
	List
		Total effects
	Perceived Ease of Use -> Willingness	0.193737
	Perceived Usefulness -> Willingness	0.296544
	Proficiency -> Perceived Ease of Use	0.790071
	Proficiency -> Perceived Usefulness	0.525425
	Proficiency -> Willingness	0.607647
	Outer loadings
	Matrix
		Perceived Ease of Use	Perceived Usefulness	Proficiency	Willingness
	IT1				0.846439
	IT2				0.828778
	IT3				0.816826
	PE1	0.841464
	PE2	0.725377
	PE3	0.845749
	PE4	0.869877
	PE5	0.807299
	PE6	0.80943
	PU2		0.871492
	PU3		0.576347
	PU4		0.651435
	PU5		0.850136
	PU6		0.526284
	TCK1			0.655373
	TCK2			0.69711
	TCK4			0.747384
	TK1			0.792839
	TK2			0.821683
	TK3			0.66946
	TK4			0.886559
	TPCK1			0.830109
	TPCK3			0.709393
	TPCK4			0.784585
	TPK1			0.784897
	TPK2			0.701639
	TPK4			0.666727
	List
		Outer loadings
	IT1 <- Willingness	0.846439
	IT2 <- Willingness	0.828778
	IT3 <- Willingness	0.816826
	PE1 <- Perceived Ease of Use	0.841464
	PE2 <- Perceived Ease of Use	0.725377
	PE3 <- Perceived Ease of Use	0.845749
	PE4 <- Perceived Ease of Use	0.869877
	PE5 <- Perceived Ease of Use	0.807299
	PE6 <- Perceived Ease of Use	0.80943
	PU2 <- Perceived Usefulness	0.871492
	PU3 <- Perceived Usefulness	0.576347
	PU4 <- Perceived Usefulness	0.651435
	PU5 <- Perceived Usefulness	0.850136
	PU6 <- Perceived Usefulness	0.526284
	TCK1 <- Proficiency	0.655373
	TCK2 <- Proficiency	0.69711
	TCK4 <- Proficiency	0.747384
	TK1 <- Proficiency	0.792839
	TK2 <- Proficiency	0.821683
	TK3 <- Proficiency	0.66946
	TK4 <- Proficiency	0.886559
	TPCK1 <- Proficiency	0.830109
	TPCK3 <- Proficiency	0.709393
	TPCK4 <- Proficiency	0.784585
	TPK1 <- Proficiency	0.784897
	TPK2 <- Proficiency	0.701639
	TPK4 <- Proficiency	0.666727
	Outer weights
	Matrix
		Perceived Ease of Use	Perceived Usefulness	Proficiency	Willingness
	IT1				0.381318
	IT2				0.373362
	IT3				0.367977
	PE1	0.201715
	PE2	0.173887
	PE3	0.202742
	PE4	0.208526
	PE5	0.193525
	PE6	0.194036
	PU2		0.320835
	PU3		0.212179
	PU4		0.239822
	PU5		0.312973
	PU6		0.193749
	TCK1			0.0865021
	TCK2			0.0920109
	TCK4			0.0986466
	TK1			0.104646
	TK2			0.108453
	TK3			0.0883615
	TK4			0.117016
	TPCK1			0.109565
	TPCK3			0.0936322
	TPCK4			0.103557
	TPK1			0.103598
	TPK2			0.0926088
	TPK4			0.0880007
	List
		Outer weights
	IT1 <- Willingness	0.381318
	IT2 <- Willingness	0.373362
	IT3 <- Willingness	0.367977
	PE1 <- Perceived Ease of Use	0.201715
	PE2 <- Perceived Ease of Use	0.173887
	PE3 <- Perceived Ease of Use	0.202742
	PE4 <- Perceived Ease of Use	0.208526
	PE5 <- Perceived Ease of Use	0.193525
	PE6 <- Perceived Ease of Use	0.194036
	PU2 <- Perceived Usefulness	0.320835
	PU3 <- Perceived Usefulness	0.212179
	PU4 <- Perceived Usefulness	0.239822
	PU5 <- Perceived Usefulness	0.312973
	PU6 <- Perceived Usefulness	0.193749
	TCK1 <- Proficiency	0.0865021
	TCK2 <- Proficiency	0.0920109
	TCK4 <- Proficiency	0.0986466
	TK1 <- Proficiency	0.104646
	TK2 <- Proficiency	0.108453
	TK3 <- Proficiency	0.0883615
	TK4 <- Proficiency	0.117016
	TPCK1 <- Proficiency	0.109565
	TPCK3 <- Proficiency	0.0936322
	TPCK4 <- Proficiency	0.103557
	TPK1 <- Proficiency	0.103598
	TPK2 <- Proficiency	0.0926088
	TPK4 <- Proficiency	0.0880007
	Latent variables
	Correlations
		Perceived Ease of Use	Perceived Usefulness	Proficiency	Willingness
	Perceived Ease of Use	1	0.648959	0.790071	0.622231
	Perceived Usefulness	0.648959	1	0.525425	0.579253
	Proficiency	0.790071	0.525425	1	0.607647
	Willingness	0.622231	0.579253	0.607647	1
	Covariances
		Perceived Ease of Use	Perceived Usefulness	Proficiency	Willingness
	Perceived Ease of Use	1	0.648959	0.790071	0.622231
	Perceived Usefulness	0.648959	1	0.525425	0.579253
	Proficiency	0.790071	0.525425	1	0.607647
	Willingness	0.622231	0.579253	0.607647	1
	Residuals
	Outer model scores
	Case index	IT1	IT2	IT3	PE1	PE2	PE3	PE4	PE5	PE6	PU2	PU3	PU4	PU5	PU6	TCK1	TCK2	TCK4	TK1	TK2	TK3	TK4	TPCK1	TPCK3	TPCK4	TPK1	TPK2	TPK4
	0	-0.149345	-0.456322	0.514236	0.524241	-0.272844	-0.390783	-0.566338	0.275492	0.504145	-0.567099	0.541989	0.45359	-0.511656	0.426521	-0.783769	-0.71387	0.0830368	-0.320544	-0.364923	1.04137	0.472321	0.744155	-0.10008	-0.274344	-0.387599	0.5748	0.398401
	1	0.0848411	0.132807	0.0209785	0.192939	0.348812	0.440546	-0.723746	-0.0663032	0.225759	-0.112705	0.3759	0.0948215	-0.0901266	0.376473	0.604215	0.646336	-0.420788	-0.82948	1.18443	1.45353	1.01814	1.25522	-2.48161	0.208692	0.0956303	-2.66753	-0.282824
	2	-0.101535	-0.589424	0.390563	0.54704	0.49289	-0.599659	0.23128	-0.520929	-0.48731	0.265559	0.113438	0.140249	-0.754852	-0.0664204	-1.60747	0.620527	-0.380038	-0.735192	0.218381	-0.488986	-0.280651	0.508135	0.326412	1.33219	0.301819	0.0992181	-0.710016
	3	0.180461	-0.133397	-0.226366	0.0472732	0.115794	0.0623469	-0.100281	-0.158164	0.0050342	-0.0223187	-0.0769459	-0.0749382	0.019775	-0.240267	-0.579291	0.550824	0.47498	0.120767	0.0822977	0.402942	0.263687	0.294367	0.247475	0.205886	-0.824931	-0.908012	-0.575427
	4	0.0848411	0.132807	0.0209785	-0.00783192	0.175739	0.238752	0.212913	-0.258923	0.0326306	-0.112705	0.3759	0.0948215	-0.0901266	0.376473	-0.54678	-0.345619	-0.451902	1.15715	1.16653	-0.49033	0.307667	0.335546	-0.656758	-0.698354	-0.785995	0.045369	0.549348
	5	-0.761149	-1.23527	1.87177	2.19653	0.368935	1.40592	-0.940922	-1.6088	-1.57806	-0.100069	-0.640986	-0.370379	-0.03434	0.0372313	-1.46698	-0.393401	0.426618	1.04099	1.05629	1.34913	0.879882	-0.830003	-0.713388	-0.856823	-0.0267725	0.897352	-1.4785
	6	0.0848411	0.132807	0.0209785	-0.00783192	0.175739	0.238752	0.212913	-0.258923	0.0326306	-0.112705	0.3759	0.0948215	-0.0901266	0.376473	-0.35708	0.554847	0.410873	0.00170043	-0.0208084	0.471574	-0.282258	0.0376234	0.235558	0.00103221	-0.125004	-0.0223872	-0.169071
	7	0.0848411	0.132807	0.0209785	0.0197206	0.145767	0.150549	0.056316	-0.208543	0.0188324	-0.159816	0.0884335	-0.994803	0.930233	0.0123623	-0.142493	-0.0317552	-0.149613	-0.541814	-0.604388	-0.360357	0.431297	0.578524	-0.345369	-0.449797	0.380416	0.342773	1.05079
	8	-0.491283	0.290859	0.184261	0.503321	-0.344601	-0.527704	0.371165	0.279368	-0.489062	-0.112705	0.3759	0.0948215	-0.0901266	0.376473	-1.26818	-0.0657639	-1.11582	0.478383	0.452924	0.704907	1.57209	-0.309091	-0.371972	-0.383382	0.459748	-0.591533	-0.274695
	9	0.474588	-0.747476	0.22728	-0.121192	-0.882957	-0.106976	-0.274435	0.546397	0.775765	0.0554315	0.487095	0.220503	0.0738901	-0.517765	-1.38853	-1.1248	-0.28911	0.332791	0.302035	-0.344511	-0.40774	0.516358	2.31603	0.415703	0.315614	-0.720377	-0.397129
	10	0.132651	-0.000294928	-0.102694	0.0575281	0.178358	-0.859872	0.0954001	0.693915	0.0552005	-0.263086	0.0201371	0.7995	-0.225958	-0.0500017	-0.450783	1.50237	0.462772	-0.914768	0.052563	0.455034	0.0142556	0.188037	-0.679071	0.124292	0.941842	0.931293	-2.53795
	11	0.180461	-0.133397	-0.226366	0.567959	0.564647	-0.462737	-0.706224	-0.524804	0.505898	-0.964989	-0.956676	0.0375095	0.166522	1.84213	-1.25195	-0.0484985	-0.133354	0.498019	0.473275	-0.204995	-0.22298	-0.288531	0.585022	0.579211	0.479187	0.34442	-1.34988
	12	0.426778	-0.614374	0.350953	1.59916	-0.146022	-0.242917	-0.414253	0.416636	-1.2199	0.799325	0.979056	0.776558	-1.31135	-1.06431	-1.02338	0.194627	0.127304	0.774531	0.759846	0.0284875	0.994731	0.000978722	-1.04642	-0.0903173	-0.177716	-0.32945	-1.11735
	13	-0.149345	-0.456322	0.514236	-0.24608	-0.137088	-0.2325	-0.403539	0.42658	0.655632	-0.686841	0.4628	0.364085	0.426989	-0.641564	-0.996634	1.03793	-0.000955674	-0.384115	-0.440952	0.90311	0.607637	-0.234248	-0.204268	-0.29374	0.536535	0.482332	-1
	14	0.132651	-0.000294928	-0.102694	0.551652	0.604314	-0.363232	-0.538001	0.301791	-0.402269	-0.0400746	0.167622	-0.905297	-0.00841069	1.08045	0.277289	-0.516264	0.329104	-0.0339816	-0.0780808	-0.654208	0.0906456	0.132344	0.109014	0.0527486	-0.0474844	-0.126385	0.38614
	15	-0.161476	0.613784	-0.556341	0.32446	-0.498786	0.340945	0.186265	0.107769	-0.661114	-0.0465537	0.163338	0.961356	1.04072	-2.90656	0.233776	0.368476	0.279481	-1.08368	-0.132636	-0.698656	0.0317827	0.0772291	0.0619139	0.000656289	-0.0995974	0.745604	0.341873
	16	0.426778	-0.614374	0.350953	0.5241	0.634286	-0.275029	-0.381404	0.251411	-0.388471	-0.554167	-0.428675	0.463257	-0.49904	1.4301	0.410477	-0.490765	0.322232	0.930253	-0.101949	1.25563	-1.96948	0.0319413	0.126957	0.919918	-0.136398	-0.11922	-0.479919
	17	0.510268	0.189528	-0.966969	0.264742	-0.550266	0.280923	1.26874	-0.81571	-0.718558	0.41594	0.4692	-0.564429	-0.619022	0.360055	-0.659808	-0.465845	0.383159	-1.97075	-2.1056	-1.53227	-1.66226	0.192382	1.09975	1.99582	1.87057	1.76151	1.52606
	18	0.180461	-0.133397	-0.226366	0.199572	0.247083	0.215422	0.0571606	-0.0120481	-0.781247	0.263938	-0.354229	-0.559388	0.277287	0.603924	0.531957	-0.245378	0.619526	-0.722951	0.241213	-1.32055	-0.473365	0.454911	0.384673	0.357626	0.257514	0.146261	-0.446481
	19	0.558078	0.0564266	-1.09064	0.0748257	0.0858219	-0.0258556	-0.256878	-0.107784	-0.008764	-0.467031	0.351857	-1.46177	-0.403175	2.14284	0.0762702	0.0811274	0.0869782	-1.01983	0.0956249	0.0779097	0.103175	0.0966054	0.0825569	0.0913075	0.0913438	0.0816546	0.0775916
	20	0.510268	0.189528	-0.966969	0.372932	-0.457002	0.389664	-0.907836	0.154273	0.318295	-0.00938626	-1.04761	-0.0652712	0.0323906	0.763317	0.423494	-0.244578	-0.309365	1.33389	0.296079	-0.425682	-0.196817	-0.391253	0.393493	-0.479944	-0.554607	-0.75301	0.444731
	21	0.228271	-0.266499	-0.350039	0.0748257	0.0858219	-0.0258556	-0.256878	-0.107784	-0.008764	-0.0207105	-0.0758823	0.72304	0.0213439	-1.23507	-0.628684	-0.316568	-0.386547	0.254958	0.211225	0.431665	0.620142	0.500906	-0.61919	-0.560968	0.294983	0.0931074	-0.715823
	22	0.228271	-0.266499	-0.350039	0.997445	0.0813547	-0.0310642	-0.262236	-0.112756	-0.946531	-0.104892	-1.36708	-1.19107	-0.0499101	2.36153	0.412168	-0.256626	-0.322282	0.323131	1.32535	-0.437252	-0.212139	-0.4056	-0.558192	-0.493504	0.362473	-0.765136	0.433208
	23	0.0848411	0.132807	0.0209785	0.496688	-0.242871	-0.30258	-0.409741	0.225113	0.517944	0.34331	0.677478	0.43569	-0.700737	-0.343918	0.122962	0.134435	-0.00564814	-0.414623	0.58105	0.035452	0.367121	0.645654	-0.184257	0.575718	-0.480735	-0.427032	-0.772415
	24	-0.161476	0.613784	-0.556341	0.551793	-0.302816	-0.478985	-0.722935	0.325872	0.490347	-0.0675121	0.149477	0.00994169	-0.0351758	0.0681034	0.0966405	0.222607	0.123093	1.74159	-0.304572	0.0877427	-0.153728	-0.0964694	-1.02595	-1.10668	-0.263836	0.598788	0.202362
	25	0.756585	-0.291449	-0.389649	0.0962774	-1.54902	0.111601	1.09459	-0.111149	0.0521728	0.719953	-0.0526514	-0.21852	-0.333324	-0.116468	0.860961	0.919433	-0.127996	-0.518881	-0.580622	0.789315	0.45694	-0.37535	-0.324851	-0.427103	-0.527527	0.363067	-0.0216298
	26	0.804395	-0.424551	-0.513322	-0.121192	-0.882957	-0.106976	-0.274435	0.546397	0.775765	-0.0223187	-0.0769459	-0.0749382	0.019775	-0.240267	0.0348618	1.08792	0.0526408	-0.327259	0.661447	-0.901846	-0.237299	-0.17472	-0.153396	-0.237475	0.592821	0.532648	-0.952188
	27	-0.161476	0.613784	-0.556341	-0.44586	-0.363031	0.499229	0.349064	0.258856	-0.509627	-0.282759	-0.249184	-1.20536	0.821168	0.59823	-0.525472	-0.322954	0.536355	0.185874	0.149774	-0.468565	0.33649	0.362535	0.30573	0.270316	0.170169	0.0681807	-1.61238
	28	1.08639	0.0314761	-1.13025	0.524241	-0.272844	-0.390783	-0.566338	0.275492	0.504145	-0.082017	-0.839332	0.934848	-0.0493253	0.059344	0.228621	0.246822	-0.849114	-0.286802	0.713521	1.06986	-1.30698	-0.198401	0.869535	-0.240954	0.576451	0.604661	-0.664926
	29	0.0848411	0.132807	0.0209785	-0.15914	-0.0084189	1.0192	-0.128584	-0.380142	-0.153219	0.511446	0.788673	0.561371	-0.536721	-1.23816	-0.186778	-0.0788608	-0.200116	-0.595388	-0.659912	-0.201768	0.37139	-1.43334	1.48554	1.38351	-0.603267	1.21394	-0.0859669
	30	0.132651	-0.000294928	-0.102694	0.94149	-0.712961	-0.903935	0.0500803	-0.21433	0.945812	0.391705	0.709484	0.471865	0.401923	-2.30624	-1.02862	-0.858143	-0.03743	-0.422807	-0.481053	-0.982526	1.47288	-0.27476	-0.238888	-0.332029	1.42888	1.36666	0.0591623
	31	0.228271	-0.266499	-0.350039	0.172161	-0.630075	0.187871	0.0288234	-0.0383467	0.125167	-0.0223187	-0.0769459	-0.0749382	0.019775	-0.240267	-0.869445	0.358362	-0.66111	-0.036304	-0.0906338	0.185728	0.29445	0.195952	0.0596271	0.0939638	0.00663841	-0.164651	0.130946
	32	-0.539093	0.423961	0.307934	-0.581994	0.373144	0.362402	0.208334	-0.737935	0.292204	0.559842	0.820678	0.597546	0.56594	-3.20048	-0.0774701	0.0374085	-0.0754618	0.533902	-0.522865	-0.0901104	-0.389257	-0.317001	0.664437	-0.371954	0.458289	0.412386	0.0252349
	33	0.132651	-0.000294928	-0.102694	-0.7506	0.281522	0.308833	0.219115	-0.0574559	0.170319	-0.235649	0.0382824	-0.11574	-0.199192	0.962341	0.338887	-0.566914	-0.723367	0.843647	-0.191705	0.256018	-1.15781	-0.0587357	0.0494664	-0.108947	0.708509	0.722712	0.538952
	34	0.0848411	0.132807	0.0209785	0.0462823	0.168664	-0.871175	0.0837746	-0.18306	0.977165	0.538884	0.806818	-0.353868	-0.509956	-0.225813	0.591705	-0.297996	0.528903	0.152439	-0.918206	-0.412212	-0.815812	0.261488	0.323123	0.193715	0.080647	0.0748019	0.79615
	35	0.0848411	0.132807	0.0209785	0.378433	0.401268	-0.653228	0.242061	0.159551	-0.609195	-0.675538	1.19318	-0.681877	-0.606572	1.02115	-0.835358	0.27845	0.182963	-0.189011	0.804724	0.14137	-0.0827094	-0.0299729	-0.0296986	-0.100667	-0.200961	-0.263582	0.25577
	36	0.426778	-0.614374	0.350953	-0.181051	-0.0273065	-0.0512441	0.992975	-0.401163	-0.174296	-0.263086	0.0201371	0.7995	-0.225958	-0.0500017	0.72391	0.773653	-0.284289	-0.68468	-0.752452	-0.277165	-0.636971	0.428942	-0.473199	0.351986	0.23898	0.21634	0.930645
	37	0.148661	0.0153811	-0.138646	0.0197206	0.145767	0.150549	0.056316	-0.208543	0.0188324	0.111915	0.524449	-0.811998	0.128989	0.512119	-0.651032	0.474515	-1.53475	1.03103	2.0793	1.25614	0.16664	-0.774385	-0.769603	-1.76632	0.0197954	-0.0662423	0.443291
	38	0.0848411	0.132807	0.0209785	0.117056	-0.57013	0.364276	0.342018	-0.139106	0.152764	-0.112705	0.3759	0.0948215	-0.0901266	0.376473	-0.237975	-0.249489	0.546699	0.145787	0.12852	0.593238	-0.121139	0.188483	0.364479	0.143619	0.0176394	0.105125	-1.1396
	39	0.132651	-0.000294928	-0.102694	-0.570607	-0.524292	0.257951	0.0350251	0.16312	0.262855	-0.0223187	-0.0769459	-0.0749382	0.019775	-0.240267	-0.387891	-0.176611	-0.270706	0.352314	0.322268	0.598456	0.522604	-0.441086	-0.484772	-0.508139	0.334941	0.215475	-0.380711
	40	-0.197155	-0.32322	0.637908	0.676399	0.765575	-0.121954	-0.223962	0.397527	-1.17475	0.113557	-0.709992	0.14529	0.141456	0.177449	0.407194	0.436767	0.318488	-0.0707732	-1.14954	-0.600689	-0.156897	0.0277828	1.06283	0.915988	-0.14033	-0.122735	-0.483259
	41	0.132651	-0.000294928	-0.102694	-0.778152	0.311495	0.397035	0.375712	-0.107835	0.184117	-0.550964	-0.170246	0.584313	0.54867	-0.223848	-2.05319	0.146429	0.0756311	1.71677	-0.340439	-0.0177984	0.0249218	-0.0564142	-0.15604	-0.144563	0.698662	0.540614	-1.16345
	42	0.414648	0.455732	-0.719624	-0.474404	-0.280189	-0.346091	0.689717	0.183581	0.476302	-0.112705	0.3759	0.0948215	-0.0901266	0.376473	-0.191798	-0.0842004	-0.205841	0.395594	1.42074	-0.410722	0.364599	-0.461812	-0.398739	0.434338	-0.481544	-0.430464	-0.0910739
	43	-0.149345	-0.456322	0.514236	0.317827	-0.397057	0.566069	-0.594641	0.0535139	0.345892	0.236501	-0.372375	0.355851	0.250522	-0.408419	0.592916	0.634318	0.530285	-0.843149	-0.916687	-1.33746	-0.814173	1.24091	1.26386	0.195166	-0.848547	0.0760993	0.797383
	44	0.132651	-0.000294928	-0.102694	0.0197206	0.145767	0.150549	0.056316	-0.208543	0.0188324	-0.235649	0.0382824	-0.11574	-0.199192	0.962341	-0.865927	0.129765	0.953303	0.57712	0.575546	0.0309671	-0.547332	0.640092	-0.189009	-0.3727	0.444652	-0.431732	-0.776881
	45	0.132651	-0.000294928	-0.102694	0.0197206	0.145767	0.150549	0.056316	-0.208543	0.0188324	-0.0675121	0.149477	0.00994169	-0.0351758	0.0681034	-0.465334	0.555868	-0.51778	0.0646831	0.0343195	0.44017	-0.00542832	0.169607	0.244603	0.106873	-0.00623004	-0.00285968	-0.369349
	46	0.852205	-0.557653	-0.636994	-0.784074	-0.559428	0.275188	0.184511	-0.0895708	1.0709	-0.112705	0.3759	0.0948215	-0.0901266	0.376473	0.836601	0.893521	-0.155777	1.44576	0.43231	-0.365878	-1.39304	0.571678	0.588205	1.43006	-1.48735	-1.50016	-1.13811
	47	-0.101535	-0.589424	0.390563	-0.847794	0.0902892	-0.0206471	-0.251521	-0.102813	0.929003	0.388503	0.451055	0.35081	-0.645787	-0.652288	0.795621	0.966101	0.920206	-0.403984	-0.47169	-0.124734	-0.116692	0.788873	-1.20878	-1.21305	-0.357358	-0.490037	0.913451
	48	-0.149345	-0.456322	0.514236	-0.345091	-1.12969	-0.44791	0.742065	0.355534	0.520088	-0.398963	0.653184	0.579272	-0.347639	-0.467717	1.18418	-0.48264	-0.564595	0.0660813	0.0154763	0.272181	-0.499575	-0.674734	0.151236	0.195283	-0.822647	-0.074043	1.30875
	49	-0.197155	-0.32322	0.637908	-0.153498	-0.0572789	-0.139447	0.836378	-0.350783	-0.188094	-0.567099	0.541989	0.45359	-0.511656	0.426521	0.0249471	0.146348	0.0413342	0.657802	0.649016	0.0145082	-0.250712	-0.187278	-0.164128	-0.249345	-0.349698	-0.396542	0.129426
	50	0.180461	-0.133397	-0.226366	0.0472732	0.115794	0.0623469	-0.100281	-0.158164	0.0050342	-0.0223187	-0.0769459	-0.0749382	0.019775	-0.240267	-0.451947	-0.244746	-0.343755	0.274822	-0.801517	-0.393459	0.435952	0.455664	0.385316	0.358337	0.258226	0.146897	-0.445877
	51	0.180461	-0.133397	-0.226366	0.465514	-0.377192	0.482717	0.332081	-0.62309	-0.52543	-0.686841	0.4628	0.364085	0.426989	-0.641564	0.117612	1.17594	1.11097	-0.227152	-1.32175	-0.817317	-1.03387	0.907977	0.875599	0.804751	-0.23872	-0.297336	-0.868005
	52	0.0848411	0.132807	0.0209785	-0.00783192	0.175739	0.238752	0.212913	-0.258923	0.0326306	-0.112705	0.3759	0.0948215	-0.0901266	0.376473	0.122883	0.134351	-0.969696	0.582336	0.580952	-0.89111	0.367015	-0.33233	-0.184342	-0.367538	0.449816	0.491459	0.319207
	53	0.132651	-0.000294928	-0.102694	-0.304807	-0.241437	0.641	0.49488	-0.472003	-0.373944	-0.478334	-0.378524	-0.415806	0.630386	0.480125	0.477833	-0.302949	-0.406156	0.208626	0.173353	0.477129	0.361932	-0.591528	-0.613337	-0.65033	0.192693	0.0883156	0.590158
	54	0.132651	-0.000294928	-0.102694	0.296908	-0.468814	0.429148	0.342862	0.0573895	-0.647315	-0.112705	0.3759	0.0948215	-0.0901266	0.376473	-0.413865	-0.32041	0.504873	0.126948	0.0988492	0.492746	0.0641963	0.234798	-0.63911	0.168489	0.0554107	0.0522426	-0.316988
	55	-0.491283	0.290859	0.184261	-0.00783192	0.175739	0.238752	0.212913	-0.258923	0.0326306	-0.842045	-0.619058	0.248071	0.275588	1.25626	-0.409246	-0.315497	-0.453818	1.12959	0.10464	1.42395	0.978958	-0.737236	-0.63411	-0.769143	0.991588	0.0571875	-1.40399
	56	0.180461	-0.133397	-0.226366	0.378433	0.401268	-0.653228	0.242061	0.159551	-0.609195	0.278443	0.63458	-1.48429	0.291437	0.612684	-1.26482	-0.0621915	-0.148035	0.482446	0.457135	-0.218144	0.668119	-0.304837	0.571088	-0.379362	0.46377	-0.587937	-0.271278
	57	0.180461	-0.133397	-0.226366	-0.397388	-0.321246	0.547947	-0.745037	0.30536	0.469782	0.656708	0.372117	-1.43887	-0.373289	0.16979	0.0283825	1.1972	1.16797	-0.141153	-0.199298	1.02368	0.177207	-0.89171	-0.0341869	-0.00979393	-1.02781	0.661135	-2.14063
	58	0.132651	-0.000294928	-0.102694	0.94234	0.141299	0.145341	0.0509589	-0.213515	-0.918935	0.747391	-0.034506	-1.13376	-0.306558	0.895876	1.04383	0.182922	-0.883413	-0.297657	-0.351349	0.0496315	-0.204198	-0.143726	0.812515	0.73498	0.622127	0.558845	-2.019
	59	0.0848411	0.132807	0.0209785	-0.00783192	0.175739	0.238752	0.212913	-0.258923	0.0326306	0.640582	-1.08436	-1.2136	0.644701	0.831375	-0.286861	0.629537	0.49095	0.0866469	0.0672285	0.543301	-0.18727	-0.851321	0.311564	0.0850944	-0.0409082	0.052788	-0.0976369
	60	-0.101535	-0.589424	0.390563	-0.581994	0.373144	0.362402	0.208334	-0.737935	0.292204	0.144246	-1.92522	0.985316	0.182258	-0.13968	-0.391974	0.75007	-0.275363	0.347374	0.317149	-0.332197	-0.391433	0.531626	-0.489192	0.430134	0.330051	0.211103	-1.47657
	61	0.132651	-0.000294928	-0.102694	0.0748257	0.0858219	-0.0258556	-0.256878	-0.107784	-0.008764	-0.413467	-0.335626	1.50418	-0.361788	-0.476477	0.932317	0.180478	0.112136	-0.238615	-0.300305	0.0149001	-0.840289	-0.0158692	-0.121391	-0.106241	-0.193646	-0.343691	1.05252
	62	-0.149345	-0.456322	0.514236	0.0197206	0.145767	0.150549	0.056316	-0.208543	0.0188324	0.249433	-1.34304	0.365518	0.263138	0.595165	0.400954	-0.500895	0.311372	-1.07538	-0.113888	0.319419	0.743175	0.019879	0.116649	-0.977805	0.782842	0.78916	-0.489607
	63	0.0848411	0.132807	0.0209785	-0.00783192	0.175739	0.238752	0.212913	-0.258923	0.0326306	0.068364	-0.483569	0.23017	0.0865056	0.485819	-0.35708	0.554847	0.410873	0.00170043	-0.0208084	0.471574	-0.282258	0.0376234	0.235558	0.00103221	-0.125004	-0.0223872	-0.169071
	64	0.180461	-0.133397	-0.226366	0.0472732	0.115794	0.0623469	-0.100281	-0.158164	0.0050342	-0.188883	1.77133	-1.13519	-0.142708	-0.340853	-1.34825	-0.0347657	-0.0844212	-0.421596	-0.500089	-0.224191	0.070015	-0.141412	-0.332422	0.699358	0.612273	0.376741	0.645399
	65	0.0848411	0.132807	0.0209785	-0.272641	-0.159985	0.789225	-0.430998	0.401096	-0.302701	0.278443	0.63458	-1.48429	0.291437	0.612684	0.452624	-1.37696	0.370297	-1.01287	-0.0491056	-0.554282	-0.0954403	0.0853262	0.172579	0.970375	-0.0859203	0.844478	0.65466
	66	-0.443473	0.157757	0.0605887	0.378574	-0.505862	-0.768982	0.0571265	0.183632	0.283421	-0.580032	1.51265	0.443924	-0.524271	-0.577063	-0.633893	0.608915	-0.392488	0.248656	0.204693	-0.500138	0.613095	0.494307	0.314595	0.375957	-0.641902	-0.831045	-0.721123
	67	0.180461	-0.133397	-0.226366	-0.397388	-0.321246	0.547947	-0.745037	0.30536	0.469782	0.490201	-1.44012	-0.50892	0.50887	0.4049	-0.066042	0.165734	0.0963287	-0.255383	-0.317684	0.000741261	0.0494737	-0.0334257	-0.136394	-0.122835	-0.210247	-0.35853	1.03841
	68	0.0848411	0.132807	0.0209785	-0.104035	-0.0683636	0.842794	-0.441779	-0.279383	-0.180816	0.113557	-0.709992	0.14529	0.141456	0.177449	0.330942	-0.459195	0.390289	0.0309244	-0.0108134	-1.52588	0.163224	0.200301	0.167089	0.116979	0.0167714	-0.0689455	0.440722
	69	0.180461	-0.133397	-0.226366	-0.781774	0.147201	1.09413	0.960937	-0.905659	-0.873055	-0.371525	0.671329	-0.335967	-0.320874	0.544626	1.22873	-0.435254	-0.513791	0.119975	0.0713306	0.317688	0.469203	-0.618307	-0.739966	-0.694546	0.161352	-0.944924	1.35407
	70	0.0848411	0.132807	0.0209785	-0.218527	-0.16706	-0.320702	-0.560136	0.476959	0.641833	0.792584	-0.260929	-1.21864	-0.251608	0.587506	0.66284	-1.03718	-0.195174	0.432439	0.405309	-0.260369	-0.296312	-0.357194	0.526344	-0.428848	-0.516381	0.286384	0.77837
	71	-0.491283	0.290859	0.184261	-0.44586	-0.363031	0.499229	0.349064	0.258856	-0.509627	-0.0675121	0.149477	0.00994169	-0.0351758	0.0681034	0.832592	-0.856622	-0.00159014	-0.359257	0.618138	-0.0869684	0.841834	-0.142183	-1.16876	-0.225628	-0.31308	-0.450456	0.951063
	72	-1.73915	0.873168	0.758172	-0.429553	-0.402698	0.399723	0.180841	-0.567739	0.398539	0.205861	-0.648949	1.15003	-0.823953	0.23319	1.10964	-0.561929	-0.649603	0.972958	0.965492	1.12252	-0.600413	-0.769151	-0.868874	-0.837117	-0.911922	-0.153848	1.23291
	73	-1.16303	0.715115	0.594889	0.0472732	0.115794	0.0623469	-0.100281	-0.158164	0.0050342	1.08582	-1.04622	-1.9352	0.956682	-0.231186	0.104308	0.230763	0.131837	-0.243246	-0.294958	0.0955753	-0.143355	-0.0867572	-0.0782253	-0.154337	0.675993	-0.311578	0.210162
	74	0.180461	-0.133397	-0.226366	-0.0662278	-0.0357721	-0.167627	-0.402695	0.623075	-0.144448	-1.04573	0.948361	1.84865	0.0877604	-2.18973	0.925606	0.173339	0.104482	-0.246734	-0.30872	0.00804462	0.0591454	-0.0243697	-0.128655	-0.114276	-0.201684	-0.350876	-0.0460127
	75	0.132651	-0.000294928	-0.102694	-0.386142	-0.311552	0.55925	-0.733411	1.18234	-0.452183	0.598582	1.5692	-1.36365	-0.440855	-0.525424	1.11397	-0.55733	-0.644672	-0.0188652	-0.0725606	0.200453	-0.594563	0.214211	0.0752304	0.111221	-0.906743	-0.149218	1.23731
	76	0.756585	-0.291449	-0.389649	-0.701406	-0.583322	-0.806039	0.0848901	1.74606	0.177338	0.931711	-2.12735	0.756854	-0.11589	-0.324251	-0.0159598	-0.712019	-0.810516	0.802258	-0.254892	0.0518999	0.117223	0.0300094	-0.0821842	-0.0628787	-0.150266	-0.304912	1.08936
	77	0.0848411	0.132807	0.0209785	0.0689149	-0.719077	-0.964322	-0.0779088	1.59497	0.025852	-0.732034	0.689223	0.448965	0.372038	-0.333194	0.156305	-0.644953	0.191134	0.816712	-0.229766	0.14869	-0.073016	-0.0208967	-0.0219423	-1.03525	-0.192379	-0.25591	1.35476
	78	0.0848411	0.132807	0.0209785	-0.587905	-0.431755	-0.576065	0.387304	0.964819	0.32682	0.414368	-1.49027	0.370144	-0.620556	1.35488	-0.0919468	-0.909015	-0.091971	-0.480666	-0.541016	-0.104898	0.499673	-0.335338	-0.290657	0.553876	0.440951	0.396887	1.10221
	79	-1.11522	0.582014	0.471216	0.285803	-1.38564	0.302091	0.146303	-0.795504	1.16727	-0.235649	0.0382824	-0.11574	-0.199192	0.962341	-0.330161	0.69965	0.600329	0.228209	-0.83968	-0.348233	-0.731086	0.340819	0.390917	0.268696	0.155657	0.141856	-0.231834
	80	-0.491283	0.290859	0.184261	0.0472732	0.115794	0.0623469	-0.100281	-0.158164	0.0050342	-0.235649	0.0382824	-0.11574	-0.199192	0.962341	0.541642	-0.235077	-0.333388	0.285819	-0.79012	-0.384173	0.44825	-0.510706	-0.544268	0.36922	0.269113	0.156629	0.655072
	81	0.132651	-0.000294928	-0.102694	-0.0937804	-0.00579968	-0.0794248	-0.246097	0.572695	-0.130649	-0.337634	-0.285475	0.625114	0.767637	-1.42646	0.720096	-0.0452579	-0.12988	0.501705	0.477094	-0.201882	-0.218859	-0.284672	-0.351104	-0.360303	-0.447809	-0.570893	0.836618
	82	-1.16303	0.715115	0.594889	-0.256476	0.707478	0.805473	-0.414286	-0.44958	-0.287151	0.100625	0.260672	0.135623	0.128841	-0.826135	0.0249471	0.146348	0.0413342	0.657802	0.649016	0.0145082	-0.250712	-0.187278	-0.164128	-0.249345	-0.349698	-0.396542	0.129426
	83	0.132651	-0.000294928	-0.102694	-0.432145	1.2931	-0.555317	0.408644	0.118439	-0.586105	-0.0675121	0.149477	0.00994169	-0.0351758	0.0681034	-0.0747686	0.040282	-0.0723811	-0.459884	-0.519478	0.839131	0.522911	-0.31358	-0.272063	-0.36872	0.461524	0.415278	0.0279831
	84	-0.491283	0.290859	0.184261	-0.202502	1.60753	-0.1887	-0.35849	-0.397798	-0.235232	0.100625	0.260672	0.135623	0.128841	-0.826135	1.38777	-1.31329	0.472769	0.118421	0.0798669	-0.525521	-0.64745	0.291911	0.245377	0.203565	-0.827253	-0.910088	1.606
	85	-1.78696	1.00627	0.881844	-0.831769	1.86488	0.111355	-0.0498753	-0.97757	0.0519374	-0.0675121	0.149477	0.00994169	-0.0351758	0.0681034	1.59507	-1.09278	-0.254776	-0.627842	-0.703692	-0.313756	0.541501	-0.423392	-0.469652	0.451746	-0.578974	0.23043	1.8169
	86	0.132651	-0.000294928	-0.102694	0.269496	-1.34597	0.401597	0.314525	0.0310909	0.259099	0.100625	0.260672	0.135623	0.128841	-0.826135	-0.471512	-0.381728	0.439133	0.0572092	0.0265737	0.43386	-0.0137857	0.161781	0.237916	0.0994765	-0.0136291	-0.00947387	-0.375634
	87	0.0848411	0.132807	0.0209785	-0.234834	-0.127394	-0.221197	-0.391914	1.30355	-0.266333	0.268762	0.371866	0.261304	0.292858	-1.72037	0.841499	-0.0322936	0.813768	0.454629	-0.605023	-1.08353	-0.477901	-0.400002	0.593507	0.492759	0.379809	0.342231	-1.13313
	88	-1.73915	0.873168	0.758172	0.383353	1.25904	-0.648283	0.247147	-1.5681	0.32832	-0.0384664	0.168686	-0.107319	-0.00684185	0.0856438	1.15232	-0.6327	0.204271	-0.166407	-0.215324	0.160457	-0.0574334	-0.00630624	-0.00947363	-0.0782979	-0.178583	-0.243578	0.274779
	89	1.42833	-0.715705	-0.800277	-1.00515	0.0083619	-0.0629132	-0.229115	1.45464	-0.114847	0.930081	-0.426308	-0.298774	-1.16207	0.334877	-1.48702	0.632479	0.562524	0.213635	0.178544	0.481358	-0.540981	-0.586284	0.330569	0.297787	0.197651	0.0927478	-0.497331
	90	-1.45715	1.32919	0.141242	0.2423	1.13744	-0.790055	0.101331	-0.837241	0.192636	0.113557	-0.709992	0.14529	0.141456	0.177449	0.429371	-0.354498	0.502537	-0.847055	-0.930881	0.427625	0.296375	0.324974	0.273631	0.234814	-0.795992	0.0364325	0.540857
	91	-0.491283	0.290859	0.184261	-0.391887	0.537024	-0.494945	0.40486	0.310638	-0.457709	-0.478334	-0.378524	-0.415806	0.630386	0.480125	-0.389745	-1.10961	0.691138	-0.646983	-0.72353	-0.329919	0.520097	0.53445	0.452645	0.432803	0.332721	0.21349	-0.382597
	92	0.462458	0.32263	-0.843296	-0.278245	-0.21854	-0.380724	0.522339	-0.44652	0.584389	0.281694	-0.598798	0.270971	0.305473	-0.716789	-0.243675	-0.0232112	-0.106243	-0.470276	-0.540394	-0.18071	-0.190821	-0.25842	0.610755	0.607671	0.507659	0.369871	-0.233997
	93	0.0848411	0.132807	0.0209785	0.0634389	0.983257	0.078595	-0.0835696	-1.00884	0.0205845	0.41757	-1.23184	0.491199	0.427154	-0.299073	1.15525	0.301439	0.20761	-1.15992	-0.211652	-0.763034	-0.0534719	-0.00259707	-0.00630386	-0.0747922	-0.175076	-0.240443	1.36946
	94	0.0848411	0.132807	0.0209785	-0.533663	1.32206	0.526874	-0.700833	-0.715512	0.378997	-0.550964	-0.170246	0.584313	0.54867	-0.223848	0.963321	0.0972863	-0.0112658	-0.395052	-0.452287	-0.0326076	0.595407	-0.2457	-0.214054	-0.304563	0.525707	-0.445922	0.0825029
	95	0.180461	-0.133397	-0.226366	-0.294411	-1.086	-0.396972	0.505627	0.404157	0.568839	-0.0675121	0.149477	0.00994169	-0.0351758	0.0681034	-0.516271	-1.24419	0.546848	0.197005	0.16131	0.467316	-0.559576	0.374189	0.31569	0.281331	0.181189	0.0780313	-0.511316
	96	-0.443473	0.157757	0.0605887	-0.299838	2.32343	-0.402427	-0.644192	-0.467235	-0.369164	-0.217893	-0.206286	0.71462	-0.171007	-0.358372	0.97921	-0.700667	-0.798346	-0.181886	0.801963	0.989284	0.131659	0.043527	-0.0706324	-0.0501024	-0.137485	-0.293487	-1.08318
	97	0.180461	-0.133397	-0.226366	-0.419299	-0.340134	-0.522496	0.376523	0.28434	0.448705	0.781282	-0.99131	-0.172678	0.781953	-1.07521	0.421691	0.568358	-0.47018	0.140708	0.102964	0.41978	0.285985	-0.662639	-0.674106	-0.717542	0.125456	0.02821	0.533043
	98	0.768716	-1.36156	0.680927	-0.271919	-1.06661	-0.374366	0.528878	2.15811	-1.27509	-0.900171	0.578028	0.323283	0.208021	0.561044	1.10944	2.11476	-0.808587	-2.21239	-1.31256	-1.73631	0.793074	1.89515	1.82296	-0.129632	-1.16058	0.62909	-0.860545
	99	0.132651	-0.000294928	-0.102694	0.323469	-0.445917	-0.592576	0.370321	0.0828726	0.311017	-0.112705	0.3759	0.0948215	-0.0901266	0.376473	0.28147	0.419207	0.333871	-1.02598	0.970635	0.276545	0.0963006	0.137639	0.113539	-0.885408	-0.0424779	-1.04048	0.390393
	100	-0.539093	0.423961	0.307934	0.0472732	0.115794	0.0623469	-0.100281	-0.158164	0.0050342	0.113557	-0.709992	0.14529	0.141456	0.177449	-0.589076	-0.390609	-0.500137	0.108929	0.0700295	-0.533536	0.25045	0.281973	0.236884	0.194172	0.0939951	8.67479e-05	0.506319
	101	-0.197155	-0.32322	0.637908	-0.153498	-0.0572789	-0.139447	0.836378	-0.350783	-0.188094	-0.14206	-0.156135	-0.164444	0.958419	-1.30835	1.08687	0.228704	0.12963	-0.245587	-0.297385	-0.832884	-0.145974	-0.0892088	-0.0803204	-0.156654	-0.25697	-0.31365	1.29989
	102	0.0848411	0.132807	0.0209785	0.0472732	0.115794	0.0623469	-0.100281	-0.158164	0.0050342	0.538884	0.806818	-0.353868	-0.509956	-0.225813	-0.962331	0.143391	0.0381637	-0.342616	0.645531	0.0116683	-0.254472	-0.190799	-0.167137	0.690488	-0.353028	-0.399518	1.2183
	103	0.0848411	0.132807	0.0209785	-0.512021	0.487187	-0.499795	-0.67846	1.03762	0.399815	0.236501	-0.372375	0.355851	0.250522	-0.408419	-0.21645	-0.110422	0.730005	0.365771	0.346361	0.694404	0.331251	-0.493036	-0.425423	-0.538335	-0.638803	0.263594	-0.116153
	Outer model correlations
		IT1	IT2	IT3	PE1	PE2	PE3	PE4	PE5	PE6	PU2	PU3	PU4	PU5	PU6	TCK1	TCK2	TCK4	TK1	TK2	TK3	TK4	TPCK1	TPCK3	TPCK4	TPK1	TPK2	TPK4
	IT1	1	-0.599275	-0.649942	-0.0573103	-0.379074	-0.0634728	0.0215317	0.487422	0.00195018	0.0558926	0.0225879	-0.0193681	-0.139305	0.0685579	-0.186221	0.275787	-0.0527694	-0.0498115	0.0519056	-0.098823	-0.175772	0.0895681	0.191446	0.121736	0.123699	0.0400328	-0.183768
	IT2	-0.599275	1	-0.127718	-0.142958	0.264165	-0.0327057	0.0399488	-0.290301	0.182529	0.0785963	-0.00385189	-0.103147	0.200721	-0.033145	0.189002	-0.323022	0.0391475	0.0497339	-0.0216852	0.0221594	0.0499956	-0.219664	-0.144906	-0.0165934	0.0105536	-0.0306543	0.261839
	IT3	-0.649942	-0.127718	1	0.175989	0.244284	0.103397	-0.0484345	-0.250885	-0.182637	-0.0784391	0.010634	0.139719	0.00437409	-0.0814745	0.0933452	-0.0685478	0.0486545	0.0120751	-0.0407005	0.0938871	0.192239	0.0538577	-0.100791	-0.137585	-0.180792	0.00135903	0.0510429
	PE1	-0.0573103	-0.142958	0.175989	1	-0.0442119	-0.0905621	-0.241452	-0.217608	-0.355756	-0.0428557	0.0701082	-0.0603866	-0.123076	0.0886933	-0.252709	0.0317237	0.0548996	-0.00403148	0.122733	0.0191314	0.118021	0.0726315	0.0270981	0.0101938	0.124003	0.0722174	-0.2383
	PE2	-0.379074	0.264165	0.244284	-0.0442119	1	-0.0522515	-0.267197	-0.402913	-0.246383	-0.0616091	-0.123236	-0.00372413	0.0679414	0.0760787	0.161439	-0.180723	0.00784116	-0.0200704	0.0485889	0.101469	0.0514111	-0.0856534	-0.143382	0.0189685	0.0347495	-0.108078	0.0482701
	PE3	-0.0634728	-0.0327057	0.103397	-0.0905621	-0.0522515	1	-0.100461	-0.37726	-0.236727	0.0590421	-0.0485779	-0.167853	0.125287	0.0223262	0.0786583	0.0230876	0.0576903	0.0767751	0.0475552	0.00930252	-0.0532828	-0.125497	-0.0636101	0.0287042	-0.0782519	0.0213582	-0.00616279
	PE4	0.0215317	0.0399488	-0.0484345	-0.241452	-0.267197	-0.100461	1	-0.154041	-0.115307	-0.0764167	0.095431	0.0367279	0.0302856	0.0174872	0.0020839	0.0676942	-0.0973139	-0.173494	-0.189908	-0.12873	-0.0325549	-0.00121355	0.0531837	0.114955	0.192229	0.110315	0.140747
	PE5	0.487422	-0.290301	-0.250885	-0.217608	-0.402913	-0.37726	-0.154041	1	-0.00434676	0.0458163	0.0666709	0.02827	-0.0655472	-0.0476732	-0.02627	0.078839	-0.0309402	-0.00209913	-0.0191309	-0.0642846	0.0434978	0.133858	0.137885	-0.046329	-0.148521	-0.00254692	-0.0655001
	PE6	0.00195018	0.182529	-0.182637	-0.355756	-0.246383	-0.236727	-0.115307	-0.00434676	1	0.0826292	-0.0491024	0.17424	0.00484813	-0.111798	-0.0139357	0.0256206	0.0327076	0.155192	-0.00127741	0.101999	-0.151017	-0.00278814	-0.0174711	-0.0858943	-0.0522908	-0.052479	0.0741402
	PU2	0.0558926	0.0785963	-0.0784391	-0.0428557	-0.0616091	0.0590421	-0.0764167	0.0458163	0.0826292	1	-0.223554	-0.311098	-0.143406	-0.186582	0.0214919	-0.0581462	0.050454	-0.070042	-0.024903	-0.0518588	-0.0510087	-0.212334	0.0437129	0.0935343	-0.0100422	0.115352	0.130496
	PU3	0.0225879	-0.00385189	0.010634	0.0701082	-0.123236	-0.0485779	0.095431	0.0666709	-0.0491024	-0.223554	1	-0.077389	-0.300105	-0.274007	-0.0844008	0.0510854	0.0140701	-0.0713767	-0.00922244	-0.0530819	0.060739	0.127072	0.0275251	0.0993805	-0.144409	-0.0420172	0.0234834
	PU4	-0.0193681	-0.103147	0.139719	-0.0603866	-0.00372413	-0.167853	0.0367279	0.02827	0.17424	-0.311098	-0.077389	1	-0.115053	-0.458045	0.0951741	0.104267	-0.0780874	0.0604204	-0.0486502	0.0519297	-0.0306986	0.127614	-0.0645818	-0.0441546	-0.0859715	-0.0332901	-0.0418487
	PU5	-0.139305	0.200721	0.00437409	-0.123076	0.0679414	0.125287	0.0302856	-0.0655472	0.00484813	-0.143406	-0.300105	-0.115053	1	-0.259915	0.0868	-0.00803402	0.0772438	-0.0425496	-0.145204	-0.188724	0.147179	0.0219489	0.0892457	-0.205008	0.170562	0.0442326	0.0162178
	PU6	0.0685579	-0.033145	-0.0814745	0.0886933	0.0760787	0.0223262	0.0174872	-0.0476732	-0.111798	-0.186582	-0.274007	-0.458045	-0.259915	1	-0.0583749	-0.0772632	-0.066981	0.0659576	0.190105	0.145894	-0.073666	0.00761724	-0.0393555	0.036638	0.0642056	-0.0942095	-0.0652743
	TCK1	-0.186221	0.189002	0.0933452	-0.252709	0.161439	0.0786583	0.0020839	-0.02627	-0.0139357	0.0214919	-0.0844008	0.0951741	0.0868	-0.0583749	1	-0.0738425	-0.0535267	-0.227434	-0.168883	-0.148643	-0.207557	0.021677	-0.0667236	-0.0716681	-0.39545	-0.20886	0.405238
	TCK2	0.275787	-0.323022	-0.0685478	0.0317237	-0.180723	0.0230876	0.0676942	0.078839	0.0256206	-0.0581462	0.0510854	0.104267	-0.00803402	-0.0772632	-0.0738425	1	0.0606419	-0.18172	-0.0682011	-0.0213721	-0.0517933	0.201806	0.00585178	-0.0171062	-0.106665	-0.0534611	-0.392337
	TCK4	-0.0527694	0.0391475	0.0486545	0.0548996	0.00784116	0.0576903	-0.0973139	-0.0309402	0.0327076	0.050454	0.0140701	-0.0780874	0.0772438	-0.066981	-0.0535267	0.0606419	1	-0.174766	-0.306262	-0.151429	-0.226944	0.171142	0.119507	0.186943	-0.0584249	0.0781558	-0.154054
	TK1	-0.0498115	0.0497339	0.0120751	-0.00403148	-0.0200704	0.0767751	-0.173494	-0.00209913	0.155192	-0.070042	-0.0713767	0.0604204	-0.0425496	0.0659576	-0.227434	-0.18172	-0.174766	1	0.424917	0.288302	-0.0844656	-0.341621	-0.221789	-0.321075	-0.120423	-0.22602	-0.131414
	TK2	0.0519056	-0.0216852	-0.0407005	0.122733	0.0485889	0.0475552	-0.189908	-0.0191309	-0.00127741	-0.024903	-0.00922244	-0.0486502	-0.145204	0.190105	-0.168883	-0.0682011	-0.306262	0.424917	1	0.376223	0.157592	-0.23545	-0.4207	-0.400783	-0.154972	-0.423774	-0.13992
	TK3	-0.098823	0.0221594	0.0938871	0.0191314	0.101469	0.00930252	-0.12873	-0.0642846	0.101999	-0.0518588	-0.0530819	0.0519297	-0.188724	0.145894	-0.148643	-0.0213721	-0.151429	0.288302	0.376223	1	0.155969	-0.345109	-0.436144	-0.375506	-0.030796	-0.142891	-0.212843
	TK4	-0.175772	0.0499956	0.192239	0.118021	0.0514111	-0.0532828	-0.0325549	0.0434978	-0.151017	-0.0510087	0.060739	-0.0306986	0.147179	-0.073666	-0.207557	-0.0517933	-0.226944	-0.0844656	0.157592	0.155969	1	-0.127083	-0.389656	-0.378206	0.0771267	-0.0271398	-0.11617
	TPCK1	0.0895681	-0.219664	0.0538577	0.0726315	-0.0856534	-0.125497	-0.00121355	0.133858	-0.00278814	-0.212334	0.127072	0.127614	0.0219489	0.00761724	0.021677	0.201806	0.171142	-0.341621	-0.23545	-0.345109	-0.127083	1	0.173484	0.215041	-0.122701	-0.232326	-0.091872
	TPCK3	0.191446	-0.144906	-0.100791	0.0270981	-0.143382	-0.0636101	0.0531837	0.137885	-0.0174711	0.0437129	0.0275251	-0.0645818	0.0892457	-0.0393555	-0.0667236	0.00585178	0.119507	-0.221789	-0.4207	-0.436144	-0.389656	0.173484	1	0.482867	-0.0391576	0.261053	-0.142205
	TPCK4	0.121736	-0.0165934	-0.137585	0.0101938	0.0189685	0.0287042	0.114955	-0.046329	-0.0858943	0.0935343	0.0993805	-0.0441546	-0.205008	0.036638	-0.0716681	-0.0171062	0.186943	-0.321075	-0.400783	-0.375506	-0.378206	0.215041	0.482867	1	0.0247259	0.106326	-0.137145
	TPK1	0.123699	0.0105536	-0.180792	0.124003	0.0347495	-0.0782519	0.192229	-0.148521	-0.0522908	-0.0100422	-0.144409	-0.0859715	0.170562	0.0642056	-0.39545	-0.106665	-0.0584249	-0.120423	-0.154972	-0.030796	0.0771267	-0.122701	-0.0391576	0.0247259	1	0.396681	-0.197342
	TPK2	0.0400328	-0.0306543	0.00135903	0.0722174	-0.108078	0.0213582	0.110315	-0.00254692	-0.052479	0.115352	-0.0420172	-0.0332901	0.0442326	-0.0942095	-0.20886	-0.0534611	0.0781558	-0.22602	-0.423774	-0.142891	-0.0271398	-0.232326	0.261053	0.106326	0.396681	1	-0.141146
	TPK4	-0.183768	0.261839	0.0510429	-0.2383	0.0482701	-0.00616279	0.140747	-0.0655001	0.0741402	0.130496	0.0234834	-0.0418487	0.0162178	-0.0652743	0.405238	-0.392337	-0.154054	-0.131414	-0.13992	-0.212843	-0.11617	-0.091872	-0.142205	-0.137145	-0.197342	-0.141146	1
	Outer model descriptives
		Mean	Median	Observed min	Observed max	Standard deviation	Excess kurtosis	Skewness	Number of observations used	Cramér-von Mises test statistic	Cramér-von Mises p value
	IT1	4.32346e-17	0.0848411	-1.78696	1.42833	0.519176	3.46026	-1.2393	104	1.29216	7.37e-10
	IT2	8.00642e-18	-0.000294928	-1.36156	1.32919	0.411075	1.89021	-0.0904928	104	0.402559	2.39346e-05
	IT3	-1.60128e-17	0.0209785	-1.13025	1.87177	0.43871	2.81644	0.4011	104	0.384039	3.74796e-05
	PE1	6.51189e-17	0.0197206	-1.00515	2.19653	0.490211	3.59377	1.08703	104	0.148992	0.0240476
	PE2	2.56205e-17	0.0448583	-1.54902	2.32343	0.625875	2.18336	0.6841	104	0.294948	0.000367018
	PE3	-1.5746e-16	0.0623469	-0.964322	1.40592	0.465841	-0.0306832	0.155906	104	0.0564897	0.417411
	PE4	-2.77556e-17	0.056316	-0.940922	1.26874	0.449411	0.0107728	0.202655	104	0.0880972	0.160793
	PE5	7.04565e-17	-0.107784	-1.6088	2.15811	0.597044	2.31782	0.695869	104	0.307495	0.000262866
	PE6	-4.80385e-17	0.0197085	-1.57806	1.16727	0.512404	0.522774	-0.435723	104	0.17021	0.0126512
	PU2	-6.0315e-17	-0.0433142	-1.04573	1.08582	0.433917	-0.0267394	0.0896729	104	0.139508	0.0321661
	PU3	7.68616e-17	0.100936	-2.12735	1.77133	0.696765	0.736399	-0.475817	104	0.180413	0.00932835
	PU4	-4.59035e-17	0.0948215	-1.9352	1.84865	0.666325	0.748088	-0.553651	104	0.404664	2.2758e-05
	PU5	1.17961e-16	-0.0347579	-1.31135	1.04072	0.434389	0.566238	-0.0465343	104	0.120907	0.0572903
	PU6	-7.57941e-17	0.0681034	-3.20048	2.36153	0.881279	2.53382	-0.760205	104	0.274346	0.000640533
	TCK1	3.33601e-17	0.0266648	-2.05319	1.59507	0.762907	-0.448573	-0.233048	104	0.0395293	0.687175
	TCK2	-1.46651e-16	-0.0320244	-1.37696	2.11476	0.622878	0.581538	0.307534	104	0.0437887	0.608047
	TCK4	8.75368e-17	0.018604	-1.53475	1.16797	0.493931	0.150841	-0.227014	104	0.0309305	0.832454
	TK1	-5.07073e-17	0.0440668	-2.21239	1.74159	0.680646	0.976218	-0.138229	104	0.0499121	0.508208
	TK2	1.92154e-17	0.021025	-2.1056	2.0793	0.633746	1.20299	0.0777202	104	0.0482989	0.53156
	TK3	7.04565e-17	0.0130883	-1.73631	1.45353	0.65265	0.160094	-0.078637	104	0.0519901	0.478981
	TK4	8.54018e-18	0.0195887	-1.96948	1.57209	0.590372	1.25271	-0.422521	104	0.0831464	0.186436
	TPCK1	8.16654e-17	-0.0110877	-1.43334	1.89515	0.488589	1.94883	0.515425	104	0.0607829	0.36621
	TPCK3	3.20257e-18	-0.0258205	-2.48161	2.31603	0.630176	3.32367	0.175209	104	0.162145	0.016127
	TPCK4	-4.6971e-17	-0.00456882	-1.76632	1.99582	0.577878	1.45376	0.291704	104	0.0770785	0.223671
	TPK1	5.87137e-17	0.000204182	-1.48735	1.87057	0.533763	1.07172	0.157993	104	0.0426941	0.628149
	TPK2	-1.1209e-16	0.0488058	-2.66753	1.76151	0.579983	4.10939	-0.683585	104	0.141018	0.0307052
	TPK4	-4.59035e-17	0.026609	-2.53795	1.8169	0.880656	-0.148104	-0.306911	104	0.0260256	0.894654
	Inner model scores
		Perceived Ease of Use	Perceived Usefulness	Willingness
	0	-0.879335	-1.27991	-0.938376
	1	1.1034	1.03075	0.266578
	2	-0.544116	-0.527859	-0.396562
	3	0.0182354	-0.951799	-0.496817
	4	2.32812	1.68656	0.59326
	5	-1.40088	-4.08284	-0.0924342
	6	0.183133	0.260064	-0.217879
	7	0.493316	0.0211609	0.904636
	8	-0.167367	1.89749	-0.238104
	9	0.429724	1.60807	-0.432209
	10	0.0767324	-0.107502	-0.407259
	11	-0.224615	-0.874404	-0.183586
	12	1.03066	1.04724	1.10116
	13	-0.136262	-0.52388	-0.591093
	14	0.367225	0.22031	0.114303
	15	-0.51784	0.192859	-0.487377
	16	0.476293	-1.12659	0.444218
	17	-0.337272	-0.264945	-1.09592
	18	-0.00995683	1.32993	-1.05047
	19	-1.26015	-1.79093	-1.64488
	20	0.840107	-0.162686	-0.349931
	21	0.010184	-0.203953	-0.994936
	22	0.084278	-1.31647	-0.627131
	23	0.162262	0.121665	0.272289
	24	-0.953324	0.106964	-0.504684
	25	-0.677417	0.28115	0.278316
	26	-0.228021	-1.24871	-0.353131
	27	-0.433447	-0.609807	-0.0568543
	28	-0.845711	-0.559872	-0.415611
	29	0.652488	0.469701	0.699726
	30	0.619075	0.72147	-0.381109
	31	0.706869	-0.39513	-1.29645
	32	-0.918426	0.501803	0.744593
	33	-0.300359	-0.295183	-0.459186
	34	0.160005	0.273051	0.662441
	35	-0.684013	-1.66184	1.90221
	36	0.589546	0.0449803	0.365462
	37	1.0671	1.34524	-0.321707
	38	0.178299	0.355552	-0.134829
	39	-1.22194	-0.798349	1.02033
	40	0.291342	-0.641119	-0.0182631
	41	2.69864	1.30602	-0.0816911
	42	1.0211	1.18186	0.0228307
	43	0.941365	0.620994	-1.49119
	44	-0.378804	-0.471814	-0.595881
	45	0.104121	-0.343581	-0.356048
	46	0.339429	1.21706	-2.50864
	47	-0.652616	0.144092	-1.08512
	48	0.320997	0.104904	0.243057
	49	-0.201581	-0.631547	0.63279
	50	0.171753	-0.849704	-0.438764
	51	-0.825508	-0.419859	-0.757748
	52	0.761741	0.644859	0.000924503
	53	-0.578403	-0.370315	0.658592
	54	-0.163242	1.00383	-0.656096
	55	1.30708	-0.66416	-0.793343
	56	-0.0149008	1.45136	-0.925842
	57	0.176637	-1.24377	0.122498
	58	0.742779	0.396275	-0.212723
	59	0.267782	-0.548006	0.0704541
	60	-0.110729	-0.992749	-1.04129
	61	-0.481666	-0.0803783	0.975259
	62	-0.0383847	0.452254	-1.42932
	63	0.183133	0.0522947	-0.156266
	64	1.46491	0.201418	-0.00642611
	65	-0.731254	0.460392	0.650604
	66	-0.357073	0.433668	-0.324086
	67	0.0628054	0.125877	-0.349158
	68	-0.994082	0.0870382	1.61222
	69	-0.208945	0.109137	-0.00386369
	70	-0.457906	-0.426027	1.96822
	71	0.0168983	0.69699	0.204376
	72	-0.771094	0.605422	-0.0615432
	73	-0.344506	-1.21029	0.95835
	74	-0.322128	-0.614555	-0.0483819
	75	0.285133	0.158258	0.924356
	76	0.484477	-0.340585	1.25013
	77	-0.307541	0.917309	1.07108
	78	0.173751	-0.597166	1.19677
	79	-1.15174	-0.0422809	-0.779372
	80	0.182712	0.65666	-0.0855505
	81	0.565472	-0.337535	0.651882
	82	-0.079202	-0.143444	0.517002
	83	0.169927	-0.0304578	-0.0995291
	84	0.312733	0.159863	-0.0917152
	85	0.207868	0.518996	0.45662
	86	-0.200161	-0.541464	-0.244145
	87	-0.307385	-0.471019	1.20525
	88	-0.667335	0.130705	-0.814102
	89	0.258885	-1.98309	0.536171
	90	-0.184405	0.165951	0.0796617
	91	-0.333965	-0.276578	0.340539
	92	-0.292927	0.222718	0.281623
	93	-0.283617	0.864059	1.09563
	94	0.194604	0.567248	0.91305
	95	-0.602338	0.404872	-0.720472
	96	0.0201169	-0.267196	-0.519299
	97	-0.510021	0.647897	-0.853572
	98	-1.0429	1.0851	0.326774
	99	0.643438	1.56129	-0.332994
	100	0.00643926	0.138733	1.11153
	101	-0.108242	-1.05719	0.812715
	102	-0.44353	0.605733	1.06546
	103	-0.0665218	0.7614	0.725012
	Inner model correlation
		Perceived Ease of Use	Perceived Usefulness	Willingness
	Perceived Ease of Use	1	0.387226	-0.00644271
	Perceived Usefulness	0.387226	1	-0.0485247
	Willingness	-0.00644271	-0.0485247	1
	Inner model descriptives
		Mean	Median	Observed min	Observed max	Standard deviation	Excess kurtosis	Skewness	Number of observations used	Cramér-von Mises test statistic	Cramér-von Mises p value
	Perceived Ease of Use	1.89485e-16	-0.0124288	-1.40088	2.69864	0.674892	2.55382	0.934999	104	0.125509	0.0496245
	Perceived Usefulness	-3.20257e-18	0.105934	-4.08284	1.89749	0.882294	3.43357	-0.8888	104	0.0813504	0.196743
	Willingness	-1.05685e-16	-0.0716171	-2.50864	1.96822	0.779739	0.354255	-0.0347227	104	0.0625745	0.346789
	Quality criteria
	R-square
	Overview
		R-square	R-square adjusted
	Perceived Ease of Use	0.624212	0.620528
	Perceived Usefulness	0.276071	0.268974
	Willingness	0.473869	0.458086
	f-square
	Matrix
		Perceived Ease of Use	Perceived Usefulness	Proficiency	Willingness
	Perceived Ease of Use				0.0214203
	Perceived Usefulness				0.0966788
	Proficiency	1.66107	0.381351		0.0637087
	Willingness
	List
		f-square
	Perceived Ease of Use -> Willingness	0.0214203
	Perceived Usefulness -> Willingness	0.0966788
	Proficiency -> Perceived Ease of Use	1.66107
	Proficiency -> Perceived Usefulness	0.381351
	Proficiency -> Willingness	0.0637087
	Construct reliability and validity
	Overview
		Cronbach's alpha	Composite reliability (rho_a)	Composite reliability (rho_c)	Average variance extracted (AVE)
	Perceived Ease of Use	0.922824	0.925486	0.923549	0.668853
	Perceived Usefulness	0.812214	0.857771	0.829433	0.50315
	Proficiency	0.943727	0.94697	0.944089	0.567135
	Willingness	0.870286	0.87006	0.869818	0.690179
	Discriminant validity
	Heterotrait-monotrait ratio (HTMT) - Matrix
		Perceived Ease of Use	Perceived Usefulness	Proficiency	Willingness
	Perceived Ease of Use
	Perceived Usefulness	0.66852
	Proficiency	0.786664	0.541949
	Willingness	0.623249	0.584456	0.609826
	Heterotrait-monotrait ratio (HTMT) - List
		Heterotrait-monotrait ratio (HTMT)
	Perceived Usefulness <-> Perceived Ease of Use	0.66852
	Proficiency <-> Perceived Ease of Use	0.786664
	Proficiency <-> Perceived Usefulness	0.541949
	Willingness <-> Perceived Ease of Use	0.623249
	Willingness <-> Perceived Usefulness	0.584456
	Willingness <-> Proficiency	0.609826
	Fornell-Larcker criterion
		Perceived Ease of Use	Perceived Usefulness	Proficiency	Willingness
	Perceived Ease of Use	0.817834
	Perceived Usefulness	0.648959	0.70933
	Proficiency	0.790071	0.525425	0.753084
	Willingness	0.622231	0.579253	0.607647	0.83077
	Cross loadings
		Perceived Ease of Use	Perceived Usefulness	Proficiency	Willingness
	IT1	0.571031	0.463357	0.504526	0.846439
	IT2	0.479603	0.541077	0.478832	0.828778
	IT3	0.498913	0.439173	0.531642	0.816826
	PE1	0.841464	0.47631	0.706786	0.465584
	PE2	0.725377	0.405601	0.549868	0.483457
	PE3	0.845749	0.494363	0.687466	0.499627
	PE4	0.869877	0.651125	0.688786	0.539161
	PE5	0.807299	0.536319	0.572828	0.592149
	PE6	0.80943	0.607667	0.659754	0.475671
	PU2	0.535457	0.871492	0.422313	0.539951
	PU3	0.359703	0.576347	0.264804	0.371389
	PU4	0.424412	0.651435	0.339395	0.380193
	PU5	0.544297	0.850136	0.45591	0.483334
	PU6	0.416989	0.526284	0.365763	0.216748
	TCK1	0.415848	0.41939	0.655373	0.475256
	TCK2	0.598183	0.373145	0.69711	0.352164
	TCK4	0.605547	0.351014	0.747384	0.468846
	TK1	0.676569	0.353918	0.792839	0.465793
	TK2	0.662634	0.421189	0.821683	0.489685
	TK3	0.594433	0.270576	0.66946	0.385389
	TK4	0.668584	0.491318	0.886559	0.561043
	TPCK1	0.652701	0.523766	0.830109	0.434078
	TPCK3	0.549651	0.411073	0.709393	0.41334
	TPCK4	0.645341	0.39307	0.784585	0.457877
	TPK1	0.666394	0.383101	0.784897	0.437926
	TPK2	0.57472	0.311724	0.701639	0.446705
	TPK4	0.370409	0.418304	0.666727	0.563417
	Collinearity statistics (VIF)
	Outer model - List
		VIF
	IT1	1.83914
	IT2	3.07466
	IT3	2.8742
	PE1	2.99625
	PE2	2.1245
	PE3	3.38623
	PE4	3.44023
	PE5	2.26463
	PE6	2.85017
	PU2	2.99702
	PU3	1.6525
	PU4	1.87722
	PU5	3.11537
	PU6	1.20433
	TCK1	2.16523
	TCK2	2.90043
	TCK4	4.25111
	TK1	2.78997
	TK2	3.63685
	TK3	3.14571
	TK4	3.20085
	TPCK1	4.99085
	TPCK3	3.92104
	TPCK4	4.17374
	TPK1	4.30718
	TPK2	4.50976
	TPK4	1.75655
	Inner model - Matrix
		Perceived Ease of Use	Perceived Usefulness	Proficiency	Willingness
	Perceived Ease of Use				3.33048
	Perceived Usefulness				1.72884
	Proficiency	1	1		2.66305
	Willingness
	Inner model - List
		VIF
	Perceived Ease of Use -> Willingness	3.33048
	Perceived Usefulness -> Willingness	1.72884
	Proficiency -> Perceived Ease of Use	1
	Proficiency -> Perceived Usefulness	1
	Proficiency -> Willingness	2.66305
	Model fit
	Fit summary
		Saturated model	Estimated model
	SRMR	0.0827507	0.0918957
	d_ULS	2.58842	3.19214
	d_G	1.61206	1.66025
	Chi-square	756.145	769.437
	NFI	0.703218	0.698001
	Model selection criteria
	Matrix
		BIC (Bayesian information criterion)
	Perceived Ease of Use	-93.5039
	Perceived Usefulness	-25.3145
	Willingness	-49.2167
	Algorithm
	Setting
	Data file
		Setting
	Data file	MTEs' dataset filecsv_ numeric
	Data setup
		Setting
	Algorithm to handle missing data	Mean replacement
	Weighting vector	-
	PLS-SEM algorithm
		Setting
	Initial weights	1.0
	Max. number of iterations	3000
	Stop criterion	10⁻⁷
	Type of results	Standardized
	Use Lohmoeller settings?	No
	Weighting scheme	Path
	Consistent PLS-SEM algorithm
		Setting
	Construct outer weighting mode
		Setting
	Perceived Ease of Use	AUTOMATIC
	Perceived Usefulness	AUTOMATIC
	Proficiency	AUTOMATIC
	Willingness	AUTOMATIC
	Correction value c
	Matrix
		ci
	Perceived Ease of Use	4.17155
	Perceived Usefulness	2.71632
	Proficiency	7.57638
	Willingness	2.21977
	Stop criterion changes
	Matrix
		IT1	IT2	IT3	PE1	PE2	PE3	PE4	PE5	PE6	PU2	PU3	PU4	PU5	PU6	TCK1	TCK2	TCK4	TK1	TK2	TK3	TK4	TPCK1	TPCK3	TPCK4	TPK1	TPK2	TPK4
	Iteration 0	0.374081	0.374081	0.374081	0.196206	0.196206	0.196206	0.196206	0.196206	0.196206	0.264662	0.264662	0.264662	0.264662	0.264662	0.0995636	0.0995636	0.0995636	0.0995636	0.0995636	0.0995636	0.0995636	0.0995636	0.0995636	0.0995636	0.0995636	0.0995636	0.0995636
	Iteration 1	0.382213	0.371701	0.368814	0.201033	0.174218	0.202891	0.208768	0.193296	0.194235	0.321069	0.211545	0.240151	0.313078	0.193565	0.0864684	0.0917726	0.0984558	0.104874	0.109023	0.0889728	0.11696	0.109835	0.093285	0.103717	0.103311	0.0920961	0.0878343
	Iteration 2	0.381303	0.373356	0.367997	0.201728	0.173876	0.202746	0.208503	0.193552	0.194027	0.320811	0.212185	0.239866	0.312914	0.193827	0.0865051	0.092021	0.0986445	0.104644	0.10845	0.088361	0.117011	0.109567	0.0936344	0.103556	0.103598	0.0926096	0.0879973
	Iteration 3	0.381322	0.373359	0.367977	0.201715	0.173887	0.202742	0.208526	0.193525	0.194036	0.320835	0.212179	0.239823	0.312973	0.193749	0.0865019	0.0920109	0.0986463	0.104646	0.108454	0.0883621	0.117016	0.109566	0.093632	0.103557	0.103598	0.0926084	0.0880001
	Iteration 4	0.381318	0.373362	0.367977	0.201715	0.173887	0.202742	0.208526	0.193525	0.194036	0.320835	0.212179	0.239822	0.312973	0.193749	0.0865021	0.092011	0.0986466	0.104646	0.108453	0.0883615	0.117016	0.109565	0.0936322	0.103557	0.103598	0.0926088	0.0880007
	Iteration 5	0.381318	0.373362	0.367977	0.201715	0.173887	0.202742	0.208526	0.193525	0.194036	0.320835	0.212179	0.239822	0.312973	0.193749	0.0865021	0.0920109	0.0986466	0.104646	0.108453	0.0883615	0.117016	0.109565	0.0936322	0.103557	0.103598	0.0926088	0.0880007
	Iteration 6	0.381318	0.373362	0.367977	0.201715	0.173887	0.202742	0.208526	0.193525	0.194036	0.320835	0.212179	0.239822	0.312973	0.193749	0.0865021	0.0920109	0.0986466	0.104646	0.108453	0.0883615	0.117016	0.109565	0.0936322	0.103557	0.103598	0.0926088	0.0880007
	Posthoc minimum sample size
	List
		Path coefficients	Alpha 1%, power 80%	Alpha 5%, power 80%	Alpha 1%, power 90%	Alpha 5%, power 90%
	Perceived Ease of Use -> Willingness	0.193737	268	165	347	229
	Perceived Usefulness -> Willingness	0.296544	115	71	149	98
	Proficiency -> Perceived Ease of Use	0.790071	17	10	21	14
	Proficiency -> Perceived Usefulness	0.525425	37	23	48	32
	Proficiency -> Willingness	0.298769	113	70	146	96
	Execution log
	Reading score matrix of complete data set
	Processing missing values for scores of complete data set
	Calculating full data set.
	Calculating initial PLS-SEM results.
	Correcting initial PLS-SEM results for PLSc-SEM.
	Calculating report matrices and charts.
	All calculations done.
	Model and data
	Inner model
		Perceived Ease of Use	Perceived Usefulness	Proficiency	Willingness
	Perceived Ease of Use				1
	Perceived Usefulness				1
	Proficiency	1	1		1
	Willingness
	Outer model
		Perceived Ease of Use	Perceived Usefulness	Proficiency	Willingness
	IT1				-1
	IT2				-1
	IT3				-1
	PE1	-1
	PE2	-1
	PE3	-1
	PE4	-1
	PE5	-1
	PE6	-1
	PU2		-1
	PU3		-1
	PU4		-1
	PU5		-1
	PU6		-1
	TCK1			-1
	TCK2			-1
	TCK4			-1
	TK1			-1
	TK2			-1
	TK3			-1
	TK4			-1
	TPCK1			-1
	TPCK3			-1
	TPCK4			-1
	TPK1			-1
	TPK2			-1
	TPK4			-1
	Indicator data (original)
	Matrix
	Case index	IT1	IT2	IT3	PE1	PE2	PE3	PE4	PE5	PE6	PU2	PU3	PU4	PU5	PU6	TCK1	TCK2	TCK4	TK1	TK2	TK3	TK4	TPCK1	TPCK3	TPCK4	TPK1	TPK2	TPK4
	0	3	3	4	4	3	3	3	4	4	3	4	4	3	4	4	3	4	4	4	5	5	5	4	4	4	5	5
	1	5	5	5	5	5	5	4	5	5	5	5	5	5	5	5	4	3	3	5	5	5	5	1	4	4	1	4
	2	2	2	3	2	2	1	2	1	1	3	3	3	2	3	1	2	1	1	2	1	1	2	2	3	2	2	2
	3	3	3	3	3	3	3	3	3	3	3	3	3	3	3	3	3	3	3	3	3	3	3	3	3	2	2	3
	4	5	5	5	5	5	5	5	5	5	5	5	5	5	5	3	2	2	4	4	2	3	3	2	2	2	3	4
	5	2	2	5	5	3	4	2	1	1	1	1	1	1	2	3	3	4	5	5	5	5	3	3	3	4	5	3
	6	5	5	5	5	5	5	5	5	5	5	5	5	5	5	5	5	5	5	5	5	5	5	5	5	5	5	5
	7	5	5	5	4	4	4	4	4	4	4	4	3	5	4	4	3	3	3	3	2.78	4	4	3	3	4	4	5
	8	3	4	4	3	2	2	3	3	2	5	5	5	5	5	2	2	1	3	3	3	4	2	2	2	3	2	3
	9	4	3	4	3	2	3	3	4	4	5	5	5	5	4	2	1	2	3	3	2	2	3	5	3	3	2	3
	10	4	4	4	4	4	3	4	5	4	4	4	5	4	4	4	5	4	3	4	4	4	4	3	4	5	5	2
	11	3	3	3	3	3	2	2	2	3	2	2	3	3	5	2	2	2	3	3	2	2	2	3	3	3	3	2
	12	5	4	5	5	3	3	3	4	2	5	5	5	3	3	2	2	2	3	3	2	3	2	1	2	2	2	2
	13	3	3	4	3	3	3	3	4	4	3	4	4	4	3	3	4	3	3	3	4	4	3	3	3	4	4	3
	14	4	4	4	4	4	3	3	4	3	4	4	3	4	5	4	2	3	3	3	2	3	3	3	3	3	3	4
	15	3	4	3	3	2	3	3	3	2	4	4	5	5	1	4	3	3	2	3	2	3	3	3	3	3	4	4
	16	5	4	5	5	5	4	4	5	4	3	3	4	3	5	5	3	4	5	4	5	2	4	4	5	4	4	4
	17	3	3	2	3	2	3	4	2	2	4	4	3	3	4	3	2	3	1	1	1	1	3	4	5	5	5	5
	18	3	3	3	3	3	3	3	3	2	5	4	4	5	5	4	2	3	2	3	1	2	3	3	3	3	3	3
	19	2	2	1	2	2	2	2	2	2	2	3	1	2	5	3.78641	2.63107	2.73786	2	3.15534	2.78	3	2.95146	2.96117	3.02913	3.13725	3.21569	3.70874
	20	3	3	2	3	2	3	2	3	3	3	2	3	3	4	3	1	1	3	2	1	1	1	2	1	1	1	3
	21	2	2	2	2	2	2	2	2	2	3	3	3.85149	3	2	2	1	1	2	2	2	2	2	1	1	2	2	2
	22	2	2	2	3	2	2	2	2	1	2	1	1	2	5	3	1	1	2	3	1	1	1	1	1	2	1	3
	23	5	5	5	5	4	4	4	5	5	5	5	5	4	4	5	4	4	4	5	4	5	5	4	5	4	4	4
	24	3	4	3	3	2	2	2	3	3	4	4	4	4	4	4	3	3	5	3	3	3	3	2	2	3	4	4
	25	5	4	4	3	1	3	4	3	3	5	4	4	4	4	5	4	3	3	3	4	4	3	3	3	3	4	4
	26	4	3	3	3	2	3	3	4	4	3	3	3	3	3	4	4	3	3	4	2	3	3	3	3	4	4	3
	27	3	4	3	2	2	3	3	3	2	3	3	2	4	4	3	2	3	3	3	2	3	3	3	3	3	3	2
	28	5	4	3	4	3	3	3	4	4	4	3	5	4	4	5	4	3	4	5	5	3	4	5	4	5	5	4
	29	5	5	5	4	4	5	4	4	4	5	5	5	4	3	4	3	3	3	3	3	4	2	5	5	3	5	4
	30	4	4	4	5	3	3	4	4	5	5	5	5	5	2	3	2	3	3	3	2	5	3	3	3	5	5	4
	31	2	2	2	3	2	3	3	3	3	3	3	3	3	3	2	2	1	2	2	2	2	2	2	2	2	2	3
	32	4	5	5	2	3	3	3	2	3	5	5	5	5	1	4	3	3	4	3	3	3	3	4	3	4	4	4
	33	4	4	4	3	4	4	4	4	4	4	4	4	4	5	5	3	3	5	4	4	3	4	4	4	5	5	5
	34	5	5	5	4	4	3	4	4	5	5	5	4	4	4	5	3	4	4	3	3	3	4	4	4	4	4	5
	35	5	5	5	3	3	2	3	3	2	2	4	2	2	4	3	3	3	3	4	3	3	3	3	3	3	3	4
	36	5	4	5	4	4	4	5	4	4	4	4	5	4	4	5	4	3	3	3	3	3	4	3	4	4	4	5
	37	4	4	3.95146	4	4	4	4	4	4	5	5	3.85149	5	5	3	3	1	4	5	4	3	2	2	1	3	3	4
	38	5	5	5	5	4	5	5	5	5	5	5	5	5	5	5	4	5	5	5	5	5	5	5	5	5	5	4
	39	4	4	4	1	1	2	2	2	2	3	3	3	3	3	3	2	2	3	3	3	3	2	2	2	3	3	3
	40	4	4	5	5	5	4	4	5	3	4	3	4	4	4	5	4	4	4	3	3	4	4	5	5	4	4	4
	41	4	4	4	4	5	5	5	5	5	4	4	5	5	4	1	2	2	4	2	2	2	2	2	2	3	3	2
	42	5	5	4	4	4	4	5	5	5	5	5	5	5	5	4	3	3	4	5	2.78	4	3	3	4	3.13725	3.21569	4
	43	3	3	4	5	4	5	4	5	5	5	4	5	5	4	5	4	4	3	3	2	3	5	5	4	3	4	5
	44	4	4	4	4	4	4	4	4	4	4	4	4	4	5	4	4	5	5	5	4	4	5	4	4	5	4	4
	45	4	4	4	4	4	4	4	4	4	4	4	4	4	4	4	4	3	4	4	4	4	4	4	4	4	4	4
	46	3	2	2	3	3.04854	4	4	4	5	5	5	5	5	5	5	4	3	5	4	2.78	2	4	4	5	2	2	3
	47	2	2	3	1	2	2	2	2	3	4	4	4	3	3	4	3	3	2	2	2	2	3	1	1	2	2	4
	48	3	3	4	2	1	2	3.25243	3	3	3	4	4	3	3	4	1	1	2	2	2	1	1	2	2	1	2	4
	49	4	4	5	3	3	3	4	3	3	3	4	4	3	4	4	3	3	4	4	3	3	3	3	3	3	3	4
	50	3	3	3	3	3	3	3	3	3	3	3	3	3	3	3	2	2	3	2	2	3	3	3	3	3	3	3
	51	3	3	3	3	2	3	3	2	2	3	4	4	4	3	4	4	4	3	2	2	2	4	4	4	3	3	3
	52	5	5	5	5	5	5	5	5	5	5	5	5	5	5	5	4	3	5	5	3	5	4	4	4	5	5	5
	53	4	4	4	2	2	3	3	2	2	3	3	3	4	4	4	2	2	3	3	3	3	2	2	2	3	3	4
	54	4	4	4	4	3	4	4	4	3	5	5	5	5	5	4	3	4	4	4	4	4	4	3	4	4	4	4
	55	3	4	4	5	5	5	5	5	5	3	3	4	4	5	4	3	3	5	4	5	5	3	3	3	5	4	3
	56	3	3	3	3	3	2	3	3	2	5	5	3	5	5	2	2	2	3	3	2	3	2	3	2	3	2	3
	57	3	3	3	2	2	3	2	3	3	3	3	1	2	3	3	3	3	2	2	3	2	1	2	2	1	3	1
	58	4	4	4	5	4	4	4	4	3	5	4	3	4	5	5	3	2	3	3	3	3	3	4	4	4	4	2
	59	5	5	5	5	5	5	5	5	5	5	3	3	5	5	5	5	5	5	5	5	5	4	5	5	5	5	5
	60	2	2	3	2	3	3	3	2	3	3	1	4	3	3	3	3	2	3	3	2	2	3	2	3	3	3	2
	61	4	4	4	2	2	2	2	2	2	3	3	5	3	3	4	2	2	2	2	2	1	2	2	2	2	2	4
	62	3	3	4	4	4	4	4	4	4	5	3	5	5	5	5	3	4	3	4	4	5	4	4	3	5	5	4
	63	5	5	5	5	5	5	5	5	5	5	4	5	5	5	5	5	5	5	5	5	5	5	5	5	5	5	5
	64	3	3	3	3	3	3	3	3	3	3	5	2	3	3	1	1	1	1	1	1	1	1	1	2	2	2	3
	65	5	5	5	3	3	4	3	4	3	5	5	3	5	5	5	2	4	3	4	3	4	4	4	5	4	5	5
	66	2	3	3	2	1	1	2	2	2	3	5	4	3	3	2	2	1	2	2	1	2	2	2	2	1	1	2
	67	3	3	3	2	2	3	2	3	3	4	2	3	4	4	3	2	2	2	2	2	2	2	2	2	2	2	4
	68	5	5	5	2	2	3	2	2	2	4	3	4	4	4	4	2	3	3	3	1	3	3	3	3	3	3	4
	69	3	3	3	1	2	3	3	1	1	3	4	3	3	4	4	1	1	2	2	2	2	1	1	1	2	1	4
	70	5	5	5	2	2	2	2	3	3	4	3	2	3	4	4	1	2	3	3	2	2	2	3	2	2	3	4
	71	3	4	4	2	2	3	3	3	2	4	4	4	4	4	4	1	2	2	3	2	3	2	1	2	2	2	4
	72	1	4	4	1	1	2	2	1	2	4	3	5	3	4	4	1	1	3	3	3	1	1	1	1	1	2	4
	73	3	5	5	3	3	3	3	3	3	4	2	1	3.87379	3	4	3	3	3	3	3	3	3	3	3	4	3	4
	74	3	3	3	2	2	2	2	3	2	2	4	5	3	1	4	2	2	2	2	2	2	2	2	2	2	2	3
	75	4	4	4	2	2	3	2	4	2	4	5	2	3	3	4	1	1	2	2	2	1	2	2	2	1	2	4
	76	5	4	4	2	2	2	3	5	3	4	1	4	3	3	3	1	1	3	2	2	2	2	2	2	2	2	4
	77	5	5	5	3	2	2	3	5	3	4	5	5	5	4	4	2	3	4	3	3	3	3	3	2	3	3	5
	78	5	5	5	3	3	3	4	5	4	4	2	4	3	5	4	2	3	3	3	3	4	3	3	4	4	4	5
	79	2	4	4	3	1	3	3	2	4	4	4	4	4	5	4	4	4	4	3	3	3	4	4	4	4	4	4
	80	3	4	4	3	3	3	3	3	3	4	4	4	4	5	4	2	2	3	2	2	3	2	2	3	3	3	4
	81	4	4	4	3	3	3	3	4	3	3	3	4	4	2	4	2	2	3	3	2	2	2	2	2	2	2	4
	82	3	5	5	3	4	4	3	3	3	4	4	4	4	3	4	3	3	4	4	3	3	3	3	3	3	3	4
	83	4	4	4	3.14563	5	3	4	4	3	4	4	4	4	4	4	3	3	3	3	4	4	3	3	3	4	4	4
	84	3	4	4	3	5	3	3	3	3	4	4	4	4	3	5	1	3	3	3	2	2	3	3	3	2	2	5
	85	2	5	5	2	5	3	3	2	3	4	4	4	4	4	5	1	2	2	2	2	3	2	2	3	2	3	5
	86	4	4	4	4	2	4	4	4	4	4	4	4	4	3	4	3	4	4	4	4	4	4	4	4	4	4	4
	87	5	5	5	3	3	3	3	5	3	4	4	4	4	2	5	3	4	4	3	2	3	3	4	4	4	4	3
	88	1	4	4	3	4	2	3	1	3	4	4	3.85149	4	4	5	2	3	3	3	3	3	3	3	3	3	3	4
	89	5	3	3	2	3	3	3	5	3	3	2	2	1	3	2	3	3	3	3	3	2	2	3	3	3	3	3
	90	2	5	4	3	4	2	3	2	3	4	3	4	4	4	4	2	3	2	2	3	3	3	3	3	2	3	4
	91	3	4	4	2	3	2	3	3	2	3	3	3	4	4	3	1	3	2	2	2	3	3	3	3	3	3	3
	92	4	4	3	2	2	2	3	2	3	4	3	4	4	3	3	2	2	2	2	2	2	2	3	3	3	3	3
	93	5	5	5	3	4	3	3	2	3	5	3	5	5	4	5	3	3	2	3	2	3	3	3	3	3	3	5
	94	5	5	5	3	5	4	3	3	4	4	4	5	5	4	5	3	3	3	3	3	4	3	3	3	4	3	4
	95	3	3	3	2	1	2	3	3	3	4	4	4	4	4	3	1	3	3	3	3	2	3	3	3	3	3	3
	96	2	3	3	2	5	2	2	2	2	3	3	4	3	3	4	1	1	2	3	3	2	2	2	2	2	2	2
	97	3	3	3	2	2	2	3	3	3	5	3	4	5	3	4	3	2	3	3	3	3	2	2	2	3	3	4
	98	5	3	5	2	1	2	3	5	1	4	5	5	5	5	5	5	2	1	2	1	4	5	5	3	2	4	3
	99	4	4	4	4	3	3	4	4	4	5	5	5	5	5	4	3	3	2	4	3	3	3	3	2	3	2	4
	100	4	5	5	3	3	3	3	3	3	4	3	4	4	4	3	2	2	3	3	2	3	3	3	3	3	3	4
	101	4	4	5	3	3	3	4	3	3	3	3	3	4	2	5	3	3	3	3	2	3	3	3	3	3	3	5
	102	5	5	5	3	3	3	3	3	3	5	5	4	4	4	3	3	3	3	4	3	3	3	3	4	3	3	5
	103	5	5	5	3	4	3	3	5	4	5	4	5	5	4	4	3	4	4	4	4	4	3	3	3	3	4	4
	MV descriptives
		Mean	Median	Observed min	Observed max	Standard deviation	Excess kurtosis	Skewness	Number of observations used	Cramér-von Mises test statistic	Cramér-von Mises p value
	IT1	3.68269	4	1	5	1.08543	-0.846854	-0.29785	104	0.755103	2.55539e-08
	IT2	3.85577	4	2	5	0.924228	-0.731833	-0.373832	104	0.929458	2.84928e-09
	IT3	3.95146	4	1	5	0.944403	-0.225498	-0.596303	104	0.947797	2.36814e-09
	PE1	3.14563	3	1	5	1.07782	-0.637258	0.264148	104	0.814407	1.10921e-08
	PE2	3.04854	3	1	5	1.17161	-0.882782	0.158938	104	0.608292	2.98521e-07
	PE3	3.11538	3	1	5	0.953815	-0.294682	0.37204	104	1.06224	9.09183e-10
	PE4	3.25243	3	2	5	0.873966	-0.480452	0.353512	104	1.10558	7.37e-10
	PE5	3.38462	3	1	5	1.15449	-0.876772	-0.151275	104	0.593112	3.97367e-07
	PE6	3.18269	3	1	5	1.07206	-0.571034	0.101791	104	0.765069	2.20691e-08
	PU2	3.90385	4	1	5	0.914827	-0.203602	-0.494447	104	0.948625	2.34894e-09
	PU3	3.73077	4	1	5	1.02122	0.182118	-0.644624	104	0.832152	8.79547e-09
	PU4	3.85149	4	1	5	1.06866	0.527086	-0.941333	104	0.941335	2.5251e-09
	PU5	3.87379	4	1	5	0.947462	0.193248	-0.636012	104	0.912177	3.41893e-09
	PU6	3.82692	4	1	5	1.00424	0.164894	-0.683993	104	0.866555	5.74129e-09
	TCK1	3.78641	4	1	5	1.01575	0.130614	-0.728412	104	0.93823	2.60519e-09
	TCK2	2.63107	3	1	5	1.07409	-0.515447	0.220201	104	0.651703	1.36164e-07
	TCK4	2.73786	3	1	5	1.03739	-0.340623	0.0250984	104	0.851965	6.85397e-09
	TK1	3.11538	3	1	5	1.00295	-0.30895	0.228492	104	0.963862	2.02838e-09
	TK2	3.15534	3	1	5	0.958337	-0.303567	0.344778	104	1.06604	8.85834e-10
	TK3	2.78	3	1	5	1.07935	-0.294377	0.504579	104	0.782811	1.71078e-08
	TK4	3	3	1	5	1.1007	-0.489905	0.131695	104	0.733985	3.51626e-08
	TPCK1	2.95146	3	1	5	1.02262	-0.284287	0.208475	104	0.843569	7.60856e-09
	TPCK3	2.96117	3	1	5	1.06448	-0.358408	0.127282	104	0.795227	1.43849e-08
	TPCK4	3.02913	3	1	5	1.06026	-0.449905	0.137372	104	0.758327	2.43636e-08
	TPK1	3.13725	3	1	5	1.07452	-0.568419	0.0494831	104	0.672425	9.52378e-08
	TPK2	3.21569	3	1	5	1.08864	-0.70111	0.00925135	104	0.614621	2.65433e-07
	TPK4	3.70874	4	1	5	0.916002	-0.12382	-0.523093	104	1.13064	7.37e-10
	Indicator data (standardized)
	Matrix
	Case index	IT1	IT2	IT3	PE1	PE2	PE3	PE4	PE5	PE6	PU2	PU3	PU4	PU5	PU6	TCK1	TCK2	TCK4	TK1	TK2	TK3	TK4	TPCK1	TPCK3	TPCK4	TPK1	TPK2	TPK4
	0	-0.628959	-0.925929	0.0514015	0.792685	-0.0414334	-0.120972	-0.28883	0.533037	0.76237	-0.987997	0.263635	0.138973	-0.922239	0.172345	0.210281	0.343485	1.21665	0.88201	0.881381	2.05679	1.81703	2.00324	0.975907	0.915691	0.80291	1.63903	1.40967
	1	1.21363	1.23804	1.11027	1.72049	1.66562	1.97587	0.85538	1.39922	1.69515	1.19821	1.24285	1.07472	1.18866	1.16812	1.19478	1.27451	0.252688	-0.115045	1.92486	2.05679	1.81703	2.00324	-1.84237	0.915691	0.80291	-2.03527	0.317971
	2	-1.55025	-2.00791	-1.00747	-1.06292	-0.894961	-2.21781	-1.43304	-2.06552	-2.03598	-0.987997	-0.715581	-0.796776	-1.97769	-0.823428	-2.74321	-0.58754	-1.67523	-2.10915	-1.20557	-1.64914	-1.81703	-0.930414	-0.902942	-0.0274707	-1.05838	-1.1167	-1.86543
	3	-0.628959	-0.925929	-1.00747	-0.135117	-0.0414334	-0.120972	-0.28883	-0.333148	-0.170412	-0.987997	-0.715581	-0.796776	-0.922239	-0.823428	-0.774217	0.343485	0.252688	-0.115045	-0.162093	0.203826	1.70804e-17	0.0474701	0.0364825	-0.0274707	-1.05838	-1.1167	-0.77373
	4	1.21363	1.23804	1.11027	1.72049	1.66562	1.97587	1.99959	1.39922	1.69515	1.19821	1.24285	1.07472	1.18866	1.16812	-0.774217	-0.58754	-0.71127	0.88201	0.881381	-0.722656	1.70804e-17	0.0474701	-0.902942	-0.970632	-1.05838	-0.198124	0.317971
	5	-1.55025	-2.00791	1.11027	1.72049	-0.0414334	0.92745	-1.43304	-2.06552	-2.03598	-3.1742	-2.67401	-2.66827	-3.03314	-1.8192	-0.774217	0.343485	1.21665	1.87906	1.92486	2.05679	1.81703	0.0474701	0.0364825	-0.0274707	0.80291	1.63903	-0.77373
	6	1.21363	1.23804	1.11027	1.72049	1.66562	1.97587	1.99959	1.39922	1.69515	1.19821	1.24285	1.07472	1.18866	1.16812	1.19478	2.20553	2.1806	1.87906	1.92486	2.05679	1.81703	2.00324	1.91533	1.85885	1.73355	1.63903	1.40967
	7	1.21363	1.23804	1.11027	0.792685	0.812094	0.92745	0.85538	0.533037	0.76237	0.105106	0.263635	-0.796776	1.18866	0.172345	0.210281	0.343485	0.252688	-0.115045	-0.162093	-2.27827e-16	0.908514	1.02535	0.0364825	-0.0274707	0.80291	0.720451	1.40967
	8	-0.628959	0.156055	0.0514015	-0.135117	-0.894961	-1.16939	-0.28883	-0.333148	-1.10319	1.19821	1.24285	1.07472	1.18866	1.16812	-1.75871	-0.58754	-1.67523	-0.115045	-0.162093	0.203826	0.908514	-0.930414	-0.902942	-0.970632	-0.127736	-1.1167	-0.77373
	9	0.292333	-0.925929	0.0514015	-0.135117	-0.894961	-0.120972	-0.28883	0.533037	0.76237	1.19821	1.24285	1.07472	1.18866	0.172345	-1.75871	-1.51856	-0.71127	-0.115045	-0.162093	-0.722656	-0.908514	0.0474701	1.91533	-0.0274707	-0.127736	-1.1167	-0.77373
	10	0.292333	0.156055	0.0514015	0.792685	0.812094	-0.120972	0.85538	1.39922	0.76237	0.105106	0.263635	1.07472	0.133212	0.172345	0.210281	2.20553	1.21665	-0.115045	0.881381	1.13031	0.908514	1.02535	0.0364825	0.915691	1.73355	1.63903	-1.86543
	11	-0.628959	-0.925929	-1.00747	-0.135117	-0.0414334	-1.16939	-1.43304	-1.19933	-0.170412	-2.0811	-1.6948	-0.796776	-0.922239	1.16812	-1.75871	-0.58754	-0.71127	-0.115045	-0.162093	-0.722656	-0.908514	-0.930414	0.0364825	-0.0274707	-0.127736	-0.198124	-1.86543
	12	1.21363	0.156055	1.11027	1.72049	-0.0414334	-0.120972	-0.28883	0.533037	-1.10319	1.19821	1.24285	1.07472	-0.922239	-0.823428	-1.75871	-0.58754	-0.71127	-0.115045	-0.162093	-0.722656	1.70804e-17	-0.930414	-1.84237	-0.970632	-1.05838	-1.1167	-1.86543
	13	-0.628959	-0.925929	0.0514015	-0.135117	-0.0414334	-0.120972	-0.28883	0.533037	0.76237	-0.987997	0.263635	0.138973	0.133212	-0.823428	-0.774217	1.27451	0.252688	-0.115045	-0.162093	1.13031	0.908514	0.0474701	0.0364825	-0.0274707	0.80291	0.720451	-0.77373
	14	0.292333	0.156055	0.0514015	0.792685	0.812094	-0.120972	-0.28883	0.533037	-0.170412	0.105106	0.263635	-0.796776	0.133212	1.16812	0.210281	-0.58754	0.252688	-0.115045	-0.162093	-0.722656	1.70804e-17	0.0474701	0.0364825	-0.0274707	-0.127736	-0.198124	0.317971
	15	-0.628959	0.156055	-1.00747	-0.135117	-0.894961	-0.120972	-0.28883	-0.333148	-1.10319	0.105106	0.263635	1.07472	1.18866	-2.81498	0.210281	0.343485	0.252688	-1.1121	-0.162093	-0.722656	1.70804e-17	0.0474701	0.0364825	-0.0274707	-0.127736	0.720451	0.317971
	16	1.21363	0.156055	1.11027	1.72049	1.66562	0.92745	0.85538	1.39922	0.76237	-0.987997	-0.715581	0.138973	-0.922239	1.16812	1.19478	0.343485	1.21665	1.87906	0.881381	2.05679	-0.908514	1.02535	0.975907	1.85885	0.80291	0.720451	0.317971
	17	-0.628959	-0.925929	-2.06634	-0.135117	-0.894961	-0.120972	0.85538	-1.19933	-1.10319	0.105106	0.263635	-0.796776	-0.922239	0.172345	-0.774217	-0.58754	0.252688	-2.10915	-2.24904	-1.64914	-1.81703	0.0474701	0.975907	1.85885	1.73355	1.63903	1.40967
	18	-0.628959	-0.925929	-1.00747	-0.135117	-0.0414334	-0.120972	-0.28883	-0.333148	-1.10319	1.19821	0.263635	0.138973	1.18866	1.16812	0.210281	-0.58754	0.252688	-1.1121	-0.162093	-1.64914	-0.908514	0.0474701	0.0364825	-0.0274707	-0.127736	-0.198124	-0.77373
	19	-1.55025	-2.00791	-3.12521	-1.06292	-0.894961	-1.16939	-1.43304	-1.19933	-1.10319	-2.0811	-0.715581	-2.66827	-1.97769	1.16812	1.68135e-17	-3.08149e-33	8.43414e-17	-1.1121	1.68668e-16	-2.27827e-16	1.70804e-17	1.29517e-16	3.89646e-17	2.45196e-17	4.80385e-18	1.93222e-16	2.1473e-16
	20	-0.628959	-0.925929	-2.06634	-0.135117	-0.894961	-0.120972	-1.43304	-0.333148	-0.170412	-0.987997	-1.6948	-0.796776	-0.922239	0.172345	-0.774217	-1.51856	-1.67523	-0.115045	-1.20557	-1.64914	-1.81703	-1.9083	-0.902942	-1.91379	-1.98903	-2.03527	-0.77373
	21	-1.55025	-2.00791	-2.06634	-1.06292	-0.894961	-1.16939	-1.43304	-1.19933	-1.10319	-0.987997	-0.715581	-1.04617e-16	-0.922239	-1.8192	-1.75871	-1.51856	-1.67523	-1.1121	-1.20557	-0.722656	-0.908514	-0.930414	-1.84237	-1.91379	-1.05838	-1.1167	-1.86543
	22	-1.55025	-2.00791	-2.06634	-0.135117	-0.894961	-1.16939	-1.43304	-1.19933	-2.03598	-2.0811	-2.67401	-2.66827	-1.97769	1.16812	-0.774217	-1.51856	-1.67523	-1.1121	-0.162093	-1.64914	-1.81703	-1.9083	-1.84237	-1.91379	-1.05838	-2.03527	-0.77373
	23	1.21363	1.23804	1.11027	1.72049	0.812094	0.92745	0.85538	1.39922	1.69515	1.19821	1.24285	1.07472	0.133212	0.172345	1.19478	1.27451	1.21665	0.88201	1.92486	1.13031	1.81703	2.00324	0.975907	1.85885	0.80291	0.720451	0.317971
	24	-0.628959	0.156055	-1.00747	-0.135117	-0.894961	-1.16939	-1.43304	-0.333148	-0.170412	0.105106	0.263635	0.138973	0.133212	0.172345	0.210281	0.343485	0.252688	1.87906	-0.162093	0.203826	1.70804e-17	0.0474701	-0.902942	-0.970632	-0.127736	0.720451	0.317971
	25	1.21363	0.156055	0.0514015	-0.135117	-1.74849	-0.120972	0.85538	-0.333148	-0.170412	1.19821	0.263635	0.138973	0.133212	0.172345	1.19478	1.27451	0.252688	-0.115045	-0.162093	1.13031	0.908514	0.0474701	0.0364825	-0.0274707	-0.127736	0.720451	0.317971
	26	0.292333	-0.925929	-1.00747	-0.135117	-0.894961	-0.120972	-0.28883	0.533037	0.76237	-0.987997	-0.715581	-0.796776	-0.922239	-0.823428	0.210281	1.27451	0.252688	-0.115045	0.881381	-0.722656	1.70804e-17	0.0474701	0.0364825	-0.0274707	0.80291	0.720451	-0.77373
	27	-0.628959	0.156055	-1.00747	-1.06292	-0.894961	-0.120972	-0.28883	-0.333148	-1.10319	-0.987997	-0.715581	-1.73252	0.133212	0.172345	-0.774217	-0.58754	0.252688	-0.115045	-0.162093	-0.722656	1.70804e-17	0.0474701	0.0364825	-0.0274707	-0.127736	-0.198124	-1.86543
	28	1.21363	0.156055	-1.00747	0.792685	-0.0414334	-0.120972	-0.28883	0.533037	0.76237	0.105106	-0.715581	1.07472	0.133212	0.172345	1.19478	1.27451	0.252688	0.88201	1.92486	2.05679	1.70804e-17	1.02535	1.91533	0.915691	1.73355	1.63903	0.317971
	29	1.21363	1.23804	1.11027	0.792685	0.812094	1.97587	0.85538	0.533037	0.76237	1.19821	1.24285	1.07472	0.133212	-0.823428	0.210281	0.343485	0.252688	-0.115045	-0.162093	0.203826	0.908514	-0.930414	1.91533	1.85885	-0.127736	1.63903	0.317971
	30	0.292333	0.156055	0.0514015	1.72049	-0.0414334	-0.120972	0.85538	0.533037	1.69515	1.19821	1.24285	1.07472	1.18866	-1.8192	-0.774217	-0.58754	0.252688	-0.115045	-0.162093	-0.722656	1.81703	0.0474701	0.0364825	-0.0274707	1.73355	1.63903	0.317971
	31	-1.55025	-2.00791	-2.06634	-0.135117	-0.894961	-0.120972	-0.28883	-0.333148	-0.170412	-0.987997	-0.715581	-0.796776	-0.922239	-0.823428	-1.75871	-0.58754	-1.67523	-1.1121	-1.20557	-0.722656	-0.908514	-0.930414	-0.902942	-0.970632	-1.05838	-1.1167	-0.77373
	32	0.292333	1.23804	1.11027	-1.06292	-0.0414334	-0.120972	-0.28883	-1.19933	-0.170412	1.19821	1.24285	1.07472	1.18866	-2.81498	0.210281	0.343485	0.252688	0.88201	-0.162093	0.203826	1.70804e-17	0.0474701	0.975907	-0.0274707	0.80291	0.720451	0.317971
	33	0.292333	0.156055	0.0514015	-0.135117	0.812094	0.92745	0.85538	0.533037	0.76237	0.105106	0.263635	0.138973	0.133212	1.16812	1.19478	0.343485	0.252688	1.87906	0.881381	1.13031	1.70804e-17	1.02535	0.975907	0.915691	1.73355	1.63903	1.40967
	34	1.21363	1.23804	1.11027	0.792685	0.812094	-0.120972	0.85538	0.533037	1.69515	1.19821	1.24285	0.138973	0.133212	0.172345	1.19478	0.343485	1.21665	0.88201	-0.162093	0.203826	1.70804e-17	1.02535	0.975907	0.915691	0.80291	0.720451	1.40967
	35	1.21363	1.23804	1.11027	-0.135117	-0.0414334	-1.16939	-0.28883	-0.333148	-1.10319	-2.0811	0.263635	-1.73252	-1.97769	0.172345	-0.774217	0.343485	0.252688	-0.115045	0.881381	0.203826	1.70804e-17	0.0474701	0.0364825	-0.0274707	-0.127736	-0.198124	0.317971
	36	1.21363	0.156055	1.11027	0.792685	0.812094	0.92745	1.99959	0.533037	0.76237	0.105106	0.263635	1.07472	0.133212	0.172345	1.19478	1.27451	0.252688	-0.115045	-0.162093	0.203826	1.70804e-17	1.02535	0.0364825	0.915691	0.80291	0.720451	1.40967
	37	0.292333	0.156055	-5.23022e-19	0.792685	0.812094	0.92745	0.85538	0.533037	0.76237	1.19821	1.24285	-1.04617e-16	1.18866	1.16812	-0.774217	0.343485	-1.67523	0.88201	1.92486	1.13031	1.70804e-17	-0.930414	-0.902942	-1.91379	-0.127736	-0.198124	0.317971
	38	1.21363	1.23804	1.11027	1.72049	0.812094	1.97587	1.99959	1.39922	1.69515	1.19821	1.24285	1.07472	1.18866	1.16812	1.19478	1.27451	2.1806	1.87906	1.92486	2.05679	1.81703	2.00324	1.91533	1.85885	1.73355	1.63903	0.317971
	39	0.292333	0.156055	0.0514015	-1.99072	-1.74849	-1.16939	-1.43304	-1.19933	-1.10319	-0.987997	-0.715581	-0.796776	-0.922239	-0.823428	-0.774217	-0.58754	-0.71127	-0.115045	-0.162093	0.203826	1.70804e-17	-0.930414	-0.902942	-0.970632	-0.127736	-0.198124	-0.77373
	40	0.292333	0.156055	1.11027	1.72049	1.66562	0.92745	0.85538	1.39922	-0.170412	0.105106	-0.715581	0.138973	0.133212	0.172345	1.19478	1.27451	1.21665	0.88201	-0.162093	0.203826	0.908514	1.02535	1.91533	1.85885	0.80291	0.720451	0.317971
	41	0.292333	0.156055	0.0514015	0.792685	1.66562	1.97587	1.99959	1.39922	1.69515	0.105106	0.263635	1.07472	1.18866	0.172345	-2.74321	-0.58754	-0.71127	0.88201	-1.20557	-0.722656	-0.908514	-0.930414	-0.902942	-0.970632	-0.127736	-0.198124	-1.86543
	42	1.21363	1.23804	0.0514015	0.792685	0.812094	0.92745	1.99959	1.39922	1.69515	1.19821	1.24285	1.07472	1.18866	1.16812	0.210281	0.343485	0.252688	0.88201	1.92486	-2.27827e-16	0.908514	0.0474701	0.0364825	0.915691	4.80385e-18	1.93222e-16	0.317971
	43	-0.628959	-0.925929	0.0514015	1.72049	0.812094	1.97587	0.85538	1.39922	1.69515	1.19821	0.263635	1.07472	1.18866	0.172345	1.19478	1.27451	1.21665	-0.115045	-0.162093	-0.722656	1.70804e-17	2.00324	1.91533	0.915691	-0.127736	0.720451	1.40967
	44	0.292333	0.156055	0.0514015	0.792685	0.812094	0.92745	0.85538	0.533037	0.76237	0.105106	0.263635	0.138973	0.133212	1.16812	0.210281	1.27451	2.1806	1.87906	1.92486	1.13031	0.908514	2.00324	0.975907	0.915691	1.73355	0.720451	0.317971
	45	0.292333	0.156055	0.0514015	0.792685	0.812094	0.92745	0.85538	0.533037	0.76237	0.105106	0.263635	0.138973	0.133212	0.172345	0.210281	1.27451	0.252688	0.88201	0.881381	1.13031	0.908514	1.02535	0.975907	0.915691	0.80291	0.720451	0.317971
	46	-0.628959	-2.00791	-2.06634	-0.135117	3.31652e-17	0.92745	0.85538	0.533037	1.69515	1.19821	1.24285	1.07472	1.18866	1.16812	1.19478	1.27451	0.252688	1.87906	0.881381	-2.27827e-16	-0.908514	1.02535	0.975907	1.85885	-1.05838	-1.1167	-0.77373
	47	-1.55025	-2.00791	-1.00747	-1.99072	-0.894961	-1.16939	-1.43304	-1.19933	-0.170412	0.105106	0.263635	0.138973	-0.922239	-0.823428	0.210281	0.343485	0.252688	-1.1121	-1.20557	-0.722656	-0.908514	0.0474701	-1.84237	-1.91379	-1.05838	-1.1167	0.317971
	48	-0.628959	-0.925929	0.0514015	-1.06292	-1.74849	-1.16939	-8.96719e-17	-0.333148	-0.170412	-0.987997	0.263635	0.138973	-0.922239	-0.823428	0.210281	-1.51856	-1.67523	-1.1121	-1.20557	-0.722656	-1.81703	-1.9083	-0.902942	-0.970632	-1.98903	-1.1167	0.317971
	49	0.292333	0.156055	1.11027	-0.135117	-0.0414334	-0.120972	0.85538	-0.333148	-0.170412	-0.987997	0.263635	0.138973	-0.922239	0.172345	0.210281	0.343485	0.252688	0.88201	0.881381	0.203826	1.70804e-17	0.0474701	0.0364825	-0.0274707	-0.127736	-0.198124	0.317971
	50	-0.628959	-0.925929	-1.00747	-0.135117	-0.0414334	-0.120972	-0.28883	-0.333148	-0.170412	-0.987997	-0.715581	-0.796776	-0.922239	-0.823428	-0.774217	-0.58754	-0.71127	-0.115045	-1.20557	-0.722656	1.70804e-17	0.0474701	0.0364825	-0.0274707	-0.127736	-0.198124	-0.77373
	51	-0.628959	-0.925929	-1.00747	-0.135117	-0.894961	-0.120972	-0.28883	-1.19933	-1.10319	-0.987997	0.263635	0.138973	0.133212	-0.823428	0.210281	1.27451	1.21665	-0.115045	-1.20557	-0.722656	-0.908514	1.02535	0.975907	0.915691	-0.127736	-0.198124	-0.77373
	52	1.21363	1.23804	1.11027	1.72049	1.66562	1.97587	1.99959	1.39922	1.69515	1.19821	1.24285	1.07472	1.18866	1.16812	1.19478	1.27451	0.252688	1.87906	1.92486	0.203826	1.81703	1.02535	0.975907	0.915691	1.73355	1.63903	1.40967
	53	0.292333	0.156055	0.0514015	-1.06292	-0.894961	-0.120972	-0.28883	-1.19933	-1.10319	-0.987997	-0.715581	-0.796776	0.133212	0.172345	0.210281	-0.58754	-0.71127	-0.115045	-0.162093	0.203826	1.70804e-17	-0.930414	-0.902942	-0.970632	-0.127736	-0.198124	0.317971
	54	0.292333	0.156055	0.0514015	0.792685	-0.0414334	0.92745	0.85538	0.533037	-0.170412	1.19821	1.24285	1.07472	1.18866	1.16812	0.210281	0.343485	1.21665	0.88201	0.881381	1.13031	0.908514	1.02535	0.0364825	0.915691	0.80291	0.720451	0.317971
	55	-0.628959	0.156055	0.0514015	1.72049	1.66562	1.97587	1.99959	1.39922	1.69515	-0.987997	-0.715581	0.138973	0.133212	1.16812	0.210281	0.343485	0.252688	1.87906	0.881381	2.05679	1.81703	0.0474701	0.0364825	-0.0274707	1.73355	0.720451	-0.77373
	56	-0.628959	-0.925929	-1.00747	-0.135117	-0.0414334	-1.16939	-0.28883	-0.333148	-1.10319	1.19821	1.24285	-0.796776	1.18866	1.16812	-1.75871	-0.58754	-0.71127	-0.115045	-0.162093	-0.722656	1.70804e-17	-0.930414	0.0364825	-0.970632	-0.127736	-1.1167	-0.77373
	57	-0.628959	-0.925929	-1.00747	-1.06292	-0.894961	-0.120972	-1.43304	-0.333148	-0.170412	-0.987997	-0.715581	-2.66827	-1.97769	-0.823428	-0.774217	0.343485	0.252688	-1.1121	-1.20557	0.203826	-0.908514	-1.9083	-0.902942	-0.970632	-1.98903	-0.198124	-2.95713
	58	0.292333	0.156055	0.0514015	1.72049	0.812094	0.92745	0.85538	0.533037	-0.170412	1.19821	0.263635	-0.796776	0.133212	1.16812	1.19478	0.343485	-0.71127	-0.115045	-0.162093	0.203826	1.70804e-17	0.0474701	0.975907	0.915691	0.80291	0.720451	-1.86543
	59	1.21363	1.23804	1.11027	1.72049	1.66562	1.97587	1.99959	1.39922	1.69515	1.19821	-0.715581	-0.796776	1.18866	1.16812	1.19478	2.20553	2.1806	1.87906	1.92486	2.05679	1.81703	1.02535	1.91533	1.85885	1.73355	1.63903	1.40967
	60	-1.55025	-2.00791	-1.00747	-1.06292	-0.0414334	-0.120972	-0.28883	-1.19933	-0.170412	-0.987997	-2.67401	0.138973	-0.922239	-0.823428	-0.774217	0.343485	-0.71127	-0.115045	-0.162093	-0.722656	-0.908514	0.0474701	-0.902942	-0.0274707	-0.127736	-0.198124	-1.86543
	61	0.292333	0.156055	0.0514015	-1.06292	-0.894961	-1.16939	-1.43304	-1.19933	-1.10319	-0.987997	-0.715581	1.07472	-0.922239	-0.823428	0.210281	-0.58754	-0.71127	-1.1121	-1.20557	-0.722656	-1.81703	-0.930414	-0.902942	-0.970632	-1.05838	-1.1167	0.317971
	62	-0.628959	-0.925929	0.0514015	0.792685	0.812094	0.92745	0.85538	0.533037	0.76237	1.19821	-0.715581	1.07472	1.18866	1.16812	1.19478	0.343485	1.21665	-0.115045	0.881381	1.13031	1.81703	1.02535	0.975907	-0.0274707	1.73355	1.63903	0.317971
	63	1.21363	1.23804	1.11027	1.72049	1.66562	1.97587	1.99959	1.39922	1.69515	1.19821	0.263635	1.07472	1.18866	1.16812	1.19478	2.20553	2.1806	1.87906	1.92486	2.05679	1.81703	2.00324	1.91533	1.85885	1.73355	1.63903	1.40967
	64	-0.628959	-0.925929	-1.00747	-0.135117	-0.0414334	-0.120972	-0.28883	-0.333148	-0.170412	-0.987997	1.24285	-1.73252	-0.922239	-0.823428	-2.74321	-1.51856	-1.67523	-2.10915	-2.24904	-1.64914	-1.81703	-1.9083	-1.84237	-0.970632	-1.05838	-1.1167	-0.77373
	65	1.21363	1.23804	1.11027	-0.135117	-0.0414334	0.92745	-0.28883	0.533037	-0.170412	1.19821	1.24285	-0.796776	1.18866	1.16812	1.19478	-0.58754	1.21665	-0.115045	0.881381	0.203826	0.908514	1.02535	0.975907	1.85885	0.80291	1.63903	1.40967
	66	-1.55025	-0.925929	-1.00747	-1.06292	-1.74849	-2.21781	-1.43304	-1.19933	-1.10319	-0.987997	1.24285	0.138973	-0.922239	-0.823428	-1.75871	-0.58754	-1.67523	-1.1121	-1.20557	-1.64914	-0.908514	-0.930414	-0.902942	-0.970632	-1.98903	-2.03527	-1.86543
	67	-0.628959	-0.925929	-1.00747	-1.06292	-0.894961	-0.120972	-1.43304	-0.333148	-0.170412	0.105106	-1.6948	-0.796776	0.133212	0.172345	-0.774217	-0.58754	-0.71127	-1.1121	-1.20557	-0.722656	-0.908514	-0.930414	-0.902942	-0.970632	-1.05838	-1.1167	0.317971
	68	1.21363	1.23804	1.11027	-1.06292	-0.894961	-0.120972	-1.43304	-1.19933	-1.10319	0.105106	-0.715581	0.138973	0.133212	0.172345	0.210281	-0.58754	0.252688	-0.115045	-0.162093	-1.64914	1.70804e-17	0.0474701	0.0364825	-0.0274707	-0.127736	-0.198124	0.317971
	69	-0.628959	-0.925929	-1.00747	-1.99072	-0.894961	-0.120972	-0.28883	-2.06552	-2.03598	-0.987997	0.263635	-0.796776	-0.922239	0.172345	0.210281	-1.51856	-1.67523	-1.1121	-1.20557	-0.722656	-0.908514	-1.9083	-1.84237	-1.91379	-1.05838	-2.03527	0.317971
	70	1.21363	1.23804	1.11027	-1.06292	-0.894961	-1.16939	-1.43304	-0.333148	-0.170412	0.105106	-0.715581	-1.73252	-0.922239	0.172345	0.210281	-1.51856	-0.71127	-0.115045	-0.162093	-0.722656	-0.908514	-0.930414	0.0364825	-0.970632	-1.05838	-0.198124	0.317971
	71	-0.628959	0.156055	0.0514015	-1.06292	-0.894961	-0.120972	-0.28883	-0.333148	-1.10319	0.105106	0.263635	0.138973	0.133212	0.172345	0.210281	-1.51856	-0.71127	-1.1121	-0.162093	-0.722656	1.70804e-17	-0.930414	-1.84237	-0.970632	-1.05838	-1.1167	0.317971
	72	-2.47154	0.156055	0.0514015	-1.99072	-1.74849	-1.16939	-1.43304	-2.06552	-1.10319	0.105106	-0.715581	1.07472	-0.922239	0.172345	0.210281	-1.51856	-1.67523	-0.115045	-0.162093	0.203826	-1.81703	-1.9083	-1.84237	-1.91379	-1.98903	-1.1167	0.317971
	73	-0.628959	1.23804	1.11027	-0.135117	-0.0414334	-0.120972	-0.28883	-0.333148	-0.170412	0.105106	-1.6948	-2.66827	-7.68616e-17	-0.823428	0.210281	0.343485	0.252688	-0.115045	-0.162093	0.203826	1.70804e-17	0.0474701	0.0364825	-0.0274707	0.80291	-0.198124	0.317971
	74	-0.628959	-0.925929	-1.00747	-1.06292	-0.894961	-1.16939	-1.43304	-0.333148	-1.10319	-2.0811	0.263635	1.07472	-0.922239	-2.81498	0.210281	-0.58754	-0.71127	-1.1121	-1.20557	-0.722656	-0.908514	-0.930414	-0.902942	-0.970632	-1.05838	-1.1167	-0.77373
	75	0.292333	0.156055	0.0514015	-1.06292	-0.894961	-0.120972	-1.43304	0.533037	-1.10319	0.105106	1.24285	-1.73252	-0.922239	-0.823428	0.210281	-1.51856	-1.67523	-1.1121	-1.20557	-0.722656	-1.81703	-0.930414	-0.902942	-0.970632	-1.98903	-1.1167	0.317971
	76	1.21363	0.156055	0.0514015	-1.06292	-0.894961	-1.16939	-0.28883	1.39922	-0.170412	0.105106	-2.67401	0.138973	-0.922239	-0.823428	-0.774217	-1.51856	-1.67523	-0.115045	-1.20557	-0.722656	-0.908514	-0.930414	-0.902942	-0.970632	-1.05838	-1.1167	0.317971
	77	1.21363	1.23804	1.11027	-0.135117	-0.894961	-1.16939	-0.28883	1.39922	-0.170412	0.105106	1.24285	1.07472	1.18866	0.172345	0.210281	-0.58754	0.252688	0.88201	-0.162093	0.203826	1.70804e-17	0.0474701	0.0364825	-0.970632	-0.127736	-0.198124	1.40967
	78	1.21363	1.23804	1.11027	-0.135117	-0.0414334	-0.120972	0.85538	1.39922	0.76237	0.105106	-1.6948	0.138973	-0.922239	1.16812	0.210281	-0.58754	0.252688	-0.115045	-0.162093	0.203826	0.908514	0.0474701	0.0364825	0.915691	0.80291	0.720451	1.40967
	79	-1.55025	0.156055	0.0514015	-0.135117	-1.74849	-0.120972	-0.28883	-1.19933	0.76237	0.105106	0.263635	0.138973	0.133212	1.16812	0.210281	1.27451	1.21665	0.88201	-0.162093	0.203826	1.70804e-17	1.02535	0.975907	0.915691	0.80291	0.720451	0.317971
	80	-0.628959	0.156055	0.0514015	-0.135117	-0.0414334	-0.120972	-0.28883	-0.333148	-0.170412	0.105106	0.263635	0.138973	0.133212	1.16812	0.210281	-0.58754	-0.71127	-0.115045	-1.20557	-0.722656	1.70804e-17	-0.930414	-0.902942	-0.0274707	-0.127736	-0.198124	0.317971
	81	0.292333	0.156055	0.0514015	-0.135117	-0.0414334	-0.120972	-0.28883	0.533037	-0.170412	-0.987997	-0.715581	0.138973	0.133212	-1.8192	0.210281	-0.58754	-0.71127	-0.115045	-0.162093	-0.722656	-0.908514	-0.930414	-0.902942	-0.970632	-1.05838	-1.1167	0.317971
	82	-0.628959	1.23804	1.11027	-0.135117	0.812094	0.92745	-0.28883	-0.333148	-0.170412	0.105106	0.263635	0.138973	0.133212	-0.823428	0.210281	0.343485	0.252688	0.88201	0.881381	0.203826	1.70804e-17	0.0474701	0.0364825	-0.0274707	-0.127736	-0.198124	0.317971
	83	0.292333	0.156055	0.0514015	-1.40379e-16	1.66562	-0.120972	0.85538	0.533037	-0.170412	0.105106	0.263635	0.138973	0.133212	0.172345	0.210281	0.343485	0.252688	-0.115045	-0.162093	1.13031	0.908514	0.0474701	0.0364825	-0.0274707	0.80291	0.720451	0.317971
	84	-0.628959	0.156055	0.0514015	-0.135117	1.66562	-0.120972	-0.28883	-0.333148	-0.170412	0.105106	0.263635	0.138973	0.133212	-0.823428	1.19478	-1.51856	0.252688	-0.115045	-0.162093	-0.722656	-0.908514	0.0474701	0.0364825	-0.0274707	-1.05838	-1.1167	1.40967
	85	-1.55025	1.23804	1.11027	-1.06292	1.66562	-0.120972	-0.28883	-1.19933	-0.170412	0.105106	0.263635	0.138973	0.133212	0.172345	1.19478	-1.51856	-0.71127	-1.1121	-1.20557	-0.722656	1.70804e-17	-0.930414	-0.902942	-0.0274707	-1.05838	-0.198124	1.40967
	86	0.292333	0.156055	0.0514015	0.792685	-0.894961	0.92745	0.85538	0.533037	0.76237	0.105106	0.263635	0.138973	0.133212	-0.823428	0.210281	0.343485	1.21665	0.88201	0.881381	1.13031	0.908514	1.02535	0.975907	0.915691	0.80291	0.720451	0.317971
	87	1.21363	1.23804	1.11027	-0.135117	-0.0414334	-0.120972	-0.28883	1.39922	-0.170412	0.105106	0.263635	0.138973	0.133212	-1.8192	1.19478	0.343485	1.21665	0.88201	-0.162093	-0.722656	1.70804e-17	0.0474701	0.975907	0.915691	0.80291	0.720451	-0.77373
	88	-2.47154	0.156055	0.0514015	-0.135117	0.812094	-1.16939	-0.28883	-2.06552	-0.170412	0.105106	0.263635	-1.04617e-16	0.133212	0.172345	1.19478	-0.58754	0.252688	-0.115045	-0.162093	0.203826	1.70804e-17	0.0474701	0.0364825	-0.0274707	-0.127736	-0.198124	0.317971
	89	1.21363	-0.925929	-1.00747	-1.06292	-0.0414334	-0.120972	-0.28883	1.39922	-0.170412	-0.987997	-1.6948	-1.73252	-3.03314	-0.823428	-1.75871	0.343485	0.252688	-0.115045	-0.162093	0.203826	-0.908514	-0.930414	0.0364825	-0.0274707	-0.127736	-0.198124	-0.77373
	90	-1.55025	1.23804	0.0514015	-0.135117	0.812094	-1.16939	-0.28883	-1.19933	-0.170412	0.105106	-0.715581	0.138973	0.133212	0.172345	0.210281	-0.58754	0.252688	-1.1121	-1.20557	0.203826	1.70804e-17	0.0474701	0.0364825	-0.0274707	-1.05838	-0.198124	0.317971
	91	-0.628959	0.156055	0.0514015	-1.06292	-0.0414334	-1.16939	-0.28883	-0.333148	-1.10319	-0.987997	-0.715581	-0.796776	0.133212	0.172345	-0.774217	-1.51856	0.252688	-1.1121	-1.20557	-0.722656	1.70804e-17	0.0474701	0.0364825	-0.0274707	-0.127736	-0.198124	-0.77373
	92	0.292333	0.156055	-1.00747	-1.06292	-0.894961	-1.16939	-0.28883	-1.19933	-0.170412	0.105106	-0.715581	0.138973	0.133212	-0.823428	-0.774217	-0.58754	-0.71127	-1.1121	-1.20557	-0.722656	-0.908514	-0.930414	0.0364825	-0.0274707	-0.127736	-0.198124	-0.77373
	93	1.21363	1.23804	1.11027	-0.135117	0.812094	-0.120972	-0.28883	-1.19933	-0.170412	1.19821	-0.715581	1.07472	1.18866	0.172345	1.19478	0.343485	0.252688	-1.1121	-0.162093	-0.722656	1.70804e-17	0.0474701	0.0364825	-0.0274707	-0.127736	-0.198124	1.40967
	94	1.21363	1.23804	1.11027	-0.135117	1.66562	0.92745	-0.28883	-0.333148	0.76237	0.105106	0.263635	1.07472	1.18866	0.172345	1.19478	0.343485	0.252688	-0.115045	-0.162093	0.203826	0.908514	0.0474701	0.0364825	-0.0274707	0.80291	-0.198124	0.317971
	95	-0.628959	-0.925929	-1.00747	-1.06292	-1.74849	-1.16939	-0.28883	-0.333148	-0.170412	0.105106	0.263635	0.138973	0.133212	0.172345	-0.774217	-1.51856	0.252688	-0.115045	-0.162093	0.203826	-0.908514	0.0474701	0.0364825	-0.0274707	-0.127736	-0.198124	-0.77373
	96	-1.55025	-0.925929	-1.00747	-1.06292	1.66562	-1.16939	-1.43304	-1.19933	-1.10319	-0.987997	-0.715581	0.138973	-0.922239	-0.823428	0.210281	-1.51856	-1.67523	-1.1121	-0.162093	0.203826	-0.908514	-0.930414	-0.902942	-0.970632	-1.05838	-1.1167	-1.86543
	97	-0.628959	-0.925929	-1.00747	-1.06292	-0.894961	-1.16939	-0.28883	-0.333148	-0.170412	1.19821	-0.715581	0.138973	1.18866	-0.823428	0.210281	0.343485	-0.71127	-0.115045	-0.162093	0.203826	1.70804e-17	-0.930414	-0.902942	-0.970632	-0.127736	-0.198124	0.317971
	98	1.21363	-0.925929	1.11027	-1.06292	-1.74849	-1.16939	-0.28883	1.39922	-2.03598	0.105106	1.24285	1.07472	1.18866	1.16812	1.19478	2.20553	-0.71127	-2.10915	-1.20557	-1.64914	0.908514	2.00324	1.91533	-0.0274707	-1.05838	0.720451	-0.77373
	99	0.292333	0.156055	0.0514015	0.792685	-0.0414334	-0.120972	0.85538	0.533037	0.76237	1.19821	1.24285	1.07472	1.18866	1.16812	0.210281	0.343485	0.252688	-1.1121	0.881381	0.203826	1.70804e-17	0.0474701	0.0364825	-0.970632	-0.127736	-1.1167	0.317971
	100	0.292333	1.23804	1.11027	-0.135117	-0.0414334	-0.120972	-0.28883	-0.333148	-0.170412	0.105106	-0.715581	0.138973	0.133212	0.172345	-0.774217	-0.58754	-0.71127	-0.115045	-0.162093	-0.722656	1.70804e-17	0.0474701	0.0364825	-0.0274707	-0.127736	-0.198124	0.317971
	101	0.292333	0.156055	1.11027	-0.135117	-0.0414334	-0.120972	0.85538	-0.333148	-0.170412	-0.987997	-0.715581	-0.796776	0.133212	-1.8192	1.19478	0.343485	0.252688	-0.115045	-0.162093	-0.722656	1.70804e-17	0.0474701	0.0364825	-0.0274707	-0.127736	-0.198124	1.40967
	102	1.21363	1.23804	1.11027	-0.135117	-0.0414334	-0.120972	-0.28883	-0.333148	-0.170412	1.19821	1.24285	0.138973	0.133212	0.172345	-0.774217	0.343485	0.252688	-0.115045	0.881381	0.203826	1.70804e-17	0.0474701	0.0364825	0.915691	-0.127736	-0.198124	1.40967
	103	1.21363	1.23804	1.11027	-0.135117	0.812094	-0.120972	-0.28883	1.39922	0.76237	1.19821	0.263635	1.07472	1.18866	0.172345	0.210281	0.343485	1.21665	0.88201	0.881381	1.13031	0.908514	0.0474701	0.0364825	-0.0274707	-0.127736	0.720451	0.317971
	Indicator data (correlations)
	Empirical correlation matrix
		IT1	IT2	IT3	PE1	PE2	PE3	PE4	PE5	PE6	PU2	PU3	PU4	PU5	PU6	TCK1	TCK2	TCK4	TK1	TK2	TK3	TK4	TPCK1	TPCK3	TPCK4	TPK1	TPK2	TPK4
	IT1	1	0.654073	0.622819	0.417574	0.314187	0.444015	0.497455	0.680552	0.438184	0.443758	0.304607	0.297105	0.354929	0.205431	0.317267	0.384032	0.374652	0.369266	0.423505	0.286928	0.410455	0.385447	0.40608	0.416942	0.398954	0.381654	0.376884
	IT2	0.654073	1	0.796158	0.329968	0.440716	0.378824	0.422997	0.385416	0.405065	0.506724	0.335795	0.321938	0.482933	0.201019	0.432469	0.195697	0.377002	0.38101	0.38017	0.309792	0.453691	0.298788	0.28827	0.35696	0.347798	0.344224	0.536239
	IT3	0.622819	0.796158	1	0.41268	0.452752	0.422003	0.42202	0.404733	0.340696	0.394714	0.28506	0.32921	0.367385	0.132587	0.43714	0.296169	0.417705	0.411479	0.416688	0.36525	0.536499	0.397744	0.334468	0.366409	0.343775	0.387581	0.493547
	PE1	0.417574	0.329968	0.41268	1	0.666693	0.750613	0.725461	0.636122	0.659338	0.384768	0.288959	0.294261	0.375802	0.351975	0.284992	0.539519	0.552375	0.598203	0.628284	0.531109	0.633371	0.600061	0.49972	0.576616	0.623238	0.531668	0.240585
	PE2	0.314187	0.440716	0.452752	0.666693	1	0.675152	0.622303	0.477048	0.590799	0.318779	0.172042	0.2661	0.361085	0.309913	0.366341	0.345981	0.423926	0.462449	0.480505	0.455306	0.484289	0.428097	0.325999	0.456079	0.475518	0.360823	0.284137
	PE3	0.444015	0.378824	0.422003	0.750613	0.675152	1	0.76958	0.605866	0.703443	0.420438	0.258936	0.272911	0.441714	0.332038	0.394772	0.523682	0.538433	0.609262	0.588873	0.515559	0.567839	0.538554	0.459356	0.566879	0.556838	0.50386	0.327812
	PE4	0.497455	0.422997	0.42202	0.725461	0.622303	0.76958	1	0.67569	0.740991	0.520402	0.388573	0.431354	0.546476	0.408545	0.36633	0.538272	0.505235	0.534422	0.522518	0.477684	0.574692	0.568254	0.494101	0.590991	0.624876	0.528563	0.3836
	PE5	0.680552	0.385416	0.404733	0.636122	0.477048	0.605866	0.67569	1	0.689039	0.453806	0.324342	0.360356	0.431163	0.314515	0.284996	0.466233	0.431514	0.49314	0.474787	0.410049	0.499405	0.513025	0.450613	0.454083	0.439075	0.41763	0.226782
	PE6	0.438184	0.405065	0.340696	0.659338	0.590799	0.703443	0.740991	0.689039	1	0.517921	0.317189	0.451715	0.505488	0.324098	0.346771	0.504187	0.512201	0.615323	0.551181	0.526002	0.513356	0.543528	0.453109	0.511088	0.538628	0.462339	0.350784
	PU2	0.443758	0.506724	0.394714	0.384768	0.318779	0.420438	0.520402	0.453806	0.517921	1	0.58982	0.585345	0.784725	0.358668	0.344487	0.284258	0.292838	0.263603	0.331689	0.202548	0.381961	0.3763	0.342519	0.339359	0.305533	0.279421	0.386343
	PU3	0.304607	0.335795	0.28506	0.288959	0.172042	0.258936	0.388573	0.324342	0.317189	0.58982	1	0.500807	0.563648	0.188958	0.169012	0.210727	0.180819	0.142984	0.20823	0.110088	0.273733	0.310188	0.2207	0.237873	0.138826	0.138721	0.227534
	PU4	0.297105	0.321938	0.32921	0.294261	0.2661	0.272911	0.431354	0.360356	0.451715	0.585345	0.500807	1	0.640342	0.0938536	0.315692	0.283594	0.202362	0.258207	0.251475	0.200416	0.303668	0.375637	0.236352	0.237244	0.217662	0.190495	0.242346
	PU5	0.354929	0.482933	0.367385	0.375802	0.361085	0.441714	0.546476	0.431163	0.505488	0.784725	0.563648	0.640342	1	0.332016	0.385897	0.320261	0.323648	0.298648	0.325406	0.187036	0.461006	0.45115	0.377233	0.290254	0.373427	0.285404	0.362948
	PU6	0.205431	0.201019	0.132587	0.351975	0.309913	0.332038	0.408545	0.314515	0.324098	0.358668	0.188958	0.0938536	0.332016	1	0.235109	0.213857	0.221691	0.296677	0.399155	0.287238	0.295759	0.347158	0.254211	0.293975	0.300692	0.178662	0.224379
	TCK1	0.317267	0.432469	0.43714	0.284992	0.366341	0.394772	0.36633	0.284996	0.346771	0.344487	0.169012	0.315692	0.385897	0.235109	1	0.474896	0.549635	0.356553	0.418994	0.420452	0.430014	0.573303	0.472619	0.496776	0.387804	0.441256	0.595181
	TCK2	0.384032	0.195697	0.296169	0.539519	0.345981	0.523682	0.538272	0.466233	0.504187	0.284258	0.210727	0.283594	0.320261	0.213857	0.474896	1	0.699325	0.50695	0.587598	0.584065	0.626253	0.745465	0.60992	0.634152	0.626643	0.618355	0.194797
	TCK4	0.374652	0.377002	0.417705	0.552375	0.423926	0.538433	0.505235	0.431514	0.512201	0.292838	0.180819	0.202362	0.323648	0.221691	0.549635	0.699325	1	0.595226	0.591857	0.610221	0.656827	0.803866	0.713581	0.767429	0.722046	0.730711	0.396008
	TK1	0.369266	0.38101	0.411479	0.598203	0.462449	0.609262	0.534422	0.49314	0.615323	0.263603	0.142984	0.258207	0.298648	0.296677	0.356553	0.50695	0.595226	1	0.750095	0.694591	0.557438	0.530918	0.481882	0.47581	0.583089	0.523206	0.280352
	TK2	0.423505	0.38017	0.416688	0.628284	0.480505	0.588873	0.522518	0.474787	0.551181	0.331689	0.20823	0.251475	0.325406	0.399155	0.418994	0.587598	0.591857	0.750095	1	0.751656	0.683662	0.606123	0.439436	0.487672	0.607673	0.48829	0.302975
	TK3	0.286928	0.309792	0.36525	0.531109	0.455306	0.515559	0.477684	0.410049	0.526002	0.202548	0.110088	0.200416	0.187036	0.287238	0.420452	0.584065	0.610221	0.694591	0.751656	1	0.686165	0.55283	0.409236	0.478922	0.630752	0.563325	0.276201
	TK4	0.410455	0.453691	0.536499	0.633371	0.484289	0.567839	0.574692	0.499405	0.513356	0.381961	0.273733	0.303668	0.461006	0.295759	0.430014	0.626253	0.656827	0.557438	0.683662	0.686165	1	0.674858	0.492392	0.535547	0.716542	0.667756	0.333787
	TPCK1	0.385447	0.298788	0.397744	0.600061	0.428097	0.538554	0.568254	0.513025	0.543528	0.3763	0.310188	0.375637	0.45115	0.347158	0.573303	0.745465	0.803866	0.530918	0.606123	0.55283	0.674858	1	0.731437	0.772833	0.706054	0.648461	0.405915
	TPCK3	0.40608	0.28827	0.334468	0.49972	0.325999	0.459356	0.494101	0.450613	0.453109	0.342519	0.2207	0.236352	0.377233	0.254211	0.472619	0.60992	0.713581	0.481882	0.439436	0.409236	0.492392	0.731437	1	0.810346	0.643505	0.729034	0.323794
	TPCK4	0.416942	0.35696	0.366409	0.576616	0.456079	0.566879	0.590991	0.454083	0.511088	0.339359	0.237873	0.237244	0.290254	0.293975	0.496776	0.634152	0.767429	0.47581	0.487672	0.478922	0.535547	0.772833	0.810346	1	0.698194	0.704493	0.345267
	TPK1	0.398954	0.347798	0.343775	0.623238	0.475518	0.556838	0.624876	0.439075	0.538628	0.305533	0.138826	0.217662	0.373427	0.300692	0.387804	0.626643	0.722046	0.583089	0.607673	0.630752	0.716542	0.706054	0.643505	0.698194	1	0.813607	0.343068
	TPK2	0.381654	0.344224	0.387581	0.531668	0.360823	0.50386	0.528563	0.41763	0.462339	0.279421	0.138721	0.190495	0.285404	0.178662	0.441256	0.618355	0.730711	0.523206	0.48829	0.563325	0.667756	0.648461	0.729034	0.704493	0.813607	1	0.361306
	TPK4	0.376884	0.536239	0.493547	0.240585	0.284137	0.327812	0.3836	0.226782	0.350784	0.386343	0.227534	0.242346	0.362948	0.224379	0.595181	0.194797	0.396008	0.280352	0.302975	0.276201	0.333787	0.405915	0.323794	0.345267	0.343068	0.361306	1
	Model implied saturated correlation matrix
		IT1	IT2	IT3	PE1	PE2	PE3	PE4	PE5	PE6	PU2	PU3	PU4	PU5	PU6	TCK1	TCK2	TCK4	TK1	TK2	TK3	TK4	TPCK1	TPCK3	TPCK4	TPK1	TPK2	TPK4
	IT1	1	0.70151	0.691393	0.443183	0.382042	0.445439	0.458147	0.425189	0.426311	0.427294	0.282584	0.3194	0.416823	0.258038	0.337082	0.358549	0.384406	0.407785	0.422621	0.344328	0.455989	0.426955	0.364866	0.40354	0.403701	0.360878	0.342922
	IT2	0.70151	1	0.676967	0.433936	0.374071	0.436145	0.448588	0.416317	0.417416	0.418379	0.276688	0.312735	0.408126	0.252654	0.330049	0.351068	0.376386	0.399277	0.413803	0.337143	0.446475	0.418046	0.357253	0.39512	0.395278	0.353349	0.335767
	IT3	0.691393	0.676967	1	0.427678	0.368676	0.429855	0.442118	0.410313	0.411396	0.412345	0.272698	0.308225	0.40224	0.24901	0.325289	0.346004	0.370958	0.393519	0.407835	0.332281	0.440036	0.412017	0.352101	0.389422	0.389577	0.348253	0.330924
	PE1	0.443183	0.433936	0.427678	1	0.610379	0.711667	0.73197	0.679313	0.681106	0.475901	0.314729	0.355733	0.464239	0.287391	0.435703	0.46345	0.496873	0.527092	0.546268	0.445068	0.589399	0.55187	0.471616	0.521605	0.521812	0.466461	0.443251
	PE2	0.382042	0.374071	0.368676	0.610379	1	0.613487	0.630989	0.585596	0.587142	0.410247	0.27131	0.306656	0.400193	0.247743	0.375594	0.399513	0.428325	0.454375	0.470906	0.383667	0.508086	0.475735	0.406553	0.449645	0.449824	0.402109	0.382101
	PE3	0.445439	0.436145	0.429855	0.711667	0.613487	1	0.735697	0.682772	0.684574	0.478324	0.316332	0.357544	0.466603	0.288854	0.437921	0.46581	0.499403	0.529776	0.54905	0.447334	0.5924	0.55468	0.474017	0.524261	0.524469	0.468836	0.445508
	PE4	0.458147	0.448588	0.442118	0.73197	0.630989	0.735697	1	0.702251	0.704104	0.49197	0.325356	0.367744	0.479914	0.297095	0.450414	0.479098	0.51365	0.544889	0.564713	0.460096	0.6093	0.570504	0.48754	0.539217	0.539431	0.482211	0.458217
	PE5	0.425189	0.416317	0.410313	0.679313	0.585596	0.682772	0.702251	1	0.653452	0.456579	0.301951	0.341289	0.44539	0.275723	0.418012	0.444633	0.476699	0.505691	0.524089	0.426997	0.565468	0.529463	0.452467	0.500427	0.500626	0.447522	0.425254
	PE6	0.426311	0.417416	0.411396	0.681106	0.587142	0.684574	0.704104	0.653452	1	0.457784	0.302748	0.34219	0.446565	0.27645	0.419115	0.445806	0.477957	0.507026	0.525472	0.428124	0.566961	0.53086	0.453662	0.501747	0.501947	0.448703	0.426376
	PU2	0.427294	0.418379	0.412345	0.475901	0.410247	0.478324	0.49197	0.456579	0.457784	1	0.502282	0.56772	0.740887	0.458653	0.300098	0.319209	0.34223	0.363044	0.376252	0.306548	0.405959	0.38011	0.324834	0.359264	0.359407	0.321283	0.305297
	PU3	0.282584	0.276688	0.272698	0.314729	0.27131	0.316332	0.325356	0.301951	0.302748	0.502282	1	0.375453	0.489974	0.303322	0.198465	0.211104	0.226328	0.240093	0.248828	0.202731	0.268474	0.251379	0.214823	0.237594	0.237688	0.212475	0.201903
	PU4	0.3194	0.312735	0.308225	0.355733	0.306656	0.357544	0.367744	0.341289	0.34219	0.56772	0.375453	1	0.553808	0.34284	0.224321	0.238607	0.255814	0.271373	0.281245	0.229143	0.303451	0.284129	0.242811	0.268548	0.268654	0.240157	0.228207
	PU5	0.416823	0.408126	0.40224	0.464239	0.400193	0.466603	0.479914	0.44539	0.446565	0.740887	0.489974	0.553808	1	0.447413	0.292744	0.311387	0.333843	0.354147	0.367031	0.299036	0.39601	0.370795	0.316873	0.35046	0.3506	0.31341	0.297815
	PU6	0.258038	0.252654	0.24901	0.287391	0.247743	0.288854	0.297095	0.275723	0.27645	0.458653	0.303322	0.34284	0.447413	1	0.181225	0.192767	0.206669	0.219238	0.227214	0.185121	0.245154	0.229544	0.196163	0.216955	0.217042	0.194019	0.184365
	TCK1	0.337082	0.330049	0.325289	0.435703	0.375594	0.437921	0.450414	0.418012	0.419115	0.300098	0.198465	0.224321	0.292744	0.181225	1	0.456867	0.489815	0.519605	0.538509	0.438746	0.581027	0.544031	0.464917	0.514196	0.5144	0.459836	0.436955
	TCK2	0.358549	0.351068	0.346004	0.46345	0.399513	0.46581	0.479098	0.444633	0.445806	0.319209	0.211104	0.238607	0.311387	0.192767	0.456867	1	0.521009	0.552696	0.572803	0.466687	0.618029	0.578677	0.494525	0.546942	0.547159	0.48912	0.464782
	TCK4	0.384406	0.376386	0.370958	0.496873	0.428325	0.499403	0.51365	0.476699	0.477957	0.34223	0.226328	0.255814	0.333843	0.206669	0.489815	0.521009	1	0.592555	0.614113	0.500344	0.6626	0.62041	0.530189	0.586386	0.586619	0.524394	0.498301
	TK1	0.407785	0.399277	0.393519	0.527092	0.454375	0.529776	0.544889	0.505691	0.507026	0.363044	0.240093	0.271373	0.354147	0.219238	0.519605	0.552696	0.592555	1	0.651462	0.530774	0.702898	0.658142	0.562434	0.622049	0.622297	0.556287	0.528607
	TK2	0.422621	0.413803	0.407835	0.546268	0.470906	0.54905	0.564713	0.524089	0.525472	0.376252	0.248828	0.281245	0.367031	0.227214	0.538509	0.572803	0.614113	0.651462	1	0.550084	0.728471	0.682086	0.582896	0.64468	0.644936	0.576525	0.547838
	TK3	0.344328	0.337143	0.332281	0.445068	0.383667	0.447334	0.460096	0.426997	0.428124	0.306548	0.202731	0.229143	0.299036	0.185121	0.438746	0.466687	0.500344	0.530774	0.550084	1	0.593516	0.555725	0.474911	0.525248	0.525457	0.46972	0.446347
	TK4	0.455989	0.446475	0.440036	0.589399	0.508086	0.5924	0.6093	0.565468	0.566961	0.405959	0.268474	0.303451	0.39601	0.245154	0.581027	0.618029	0.6626	0.702898	0.728471	0.593516	1	0.73594	0.628919	0.695581	0.695858	0.622045	0.591093
	TPCK1	0.426955	0.418046	0.412017	0.55187	0.475735	0.55468	0.570504	0.529463	0.53086	0.38011	0.251379	0.284129	0.370795	0.229544	0.544031	0.578677	0.62041	0.658142	0.682086	0.555725	0.73594	1	0.588873	0.651291	0.65155	0.582437	0.553456
	TPCK3	0.364866	0.357253	0.352101	0.471616	0.406553	0.474017	0.48754	0.452467	0.453662	0.324834	0.214823	0.242811	0.316873	0.196163	0.464917	0.494525	0.530189	0.562434	0.582896	0.474911	0.628919	0.588873	1	0.556579	0.5568	0.497738	0.472971
	TPCK4	0.40354	0.39512	0.389422	0.521605	0.449645	0.524261	0.539217	0.500427	0.501747	0.359264	0.237594	0.268548	0.35046	0.216955	0.514196	0.546942	0.586386	0.622049	0.64468	0.525248	0.695581	0.651291	0.556579	1	0.615818	0.550496	0.523104
	TPK1	0.403701	0.395278	0.389577	0.521812	0.449824	0.524469	0.539431	0.500626	0.501947	0.359407	0.237688	0.268654	0.3506	0.217042	0.5144	0.547159	0.586619	0.622297	0.644936	0.525457	0.695858	0.65155	0.5568	0.615818	1	0.550715	0.523312
	TPK2	0.360878	0.353349	0.348253	0.466461	0.402109	0.468836	0.482211	0.447522	0.448703	0.321283	0.212475	0.240157	0.31341	0.194019	0.459836	0.48912	0.524394	0.556287	0.576525	0.46972	0.622045	0.582437	0.497738	0.550496	0.550715	1	0.467802
	TPK4	0.342922	0.335767	0.330924	0.443251	0.382101	0.445508	0.458217	0.425254	0.426376	0.305297	0.201903	0.228207	0.297815	0.184365	0.436955	0.464782	0.498301	0.528607	0.547838	0.446347	0.591093	0.553456	0.472971	0.523104	0.523312	0.467802	1
	Model implied estimated correlation matrix
		IT1	IT2	IT3	PE1	PE2	PE3	PE4	PE5	PE6	PU2	PU3	PU4	PU5	PU6	TCK1	TCK2	TCK4	TK1	TK2	TK3	TK4	TPCK1	TPCK3	TPCK4	TPK1	TPK2	TPK4
	IT1	1	0.682661	0.672816	0.393794	0.339466	0.395799	0.40709	0.377805	0.378802	0.393876	0.260484	0.29442	0.384224	0.237857	0.337082	0.358549	0.384406	0.407785	0.422621	0.344328	0.455989	0.426955	0.364866	0.40354	0.403701	0.360878	0.342922
	IT2	0.682661	1	0.658778	0.385577	0.332383	0.38754	0.398596	0.369922	0.370898	0.385658	0.255049	0.288277	0.376207	0.232894	0.330049	0.351068	0.376386	0.399277	0.413803	0.337143	0.446475	0.418046	0.357253	0.39512	0.395278	0.353349	0.335767
	IT3	0.672816	0.658778	1	0.380016	0.32759	0.381951	0.392848	0.364587	0.365549	0.380096	0.25137	0.284119	0.370782	0.229536	0.325289	0.346004	0.370958	0.393519	0.407835	0.332281	0.440036	0.412017	0.352101	0.389422	0.389577	0.348253	0.330924
	PE1	0.393794	0.385577	0.380016	1	0.610379	0.711667	0.73197	0.679313	0.681106	0.304422	0.201324	0.227553	0.296962	0.183837	0.435703	0.46345	0.496873	0.527092	0.546268	0.445068	0.589399	0.55187	0.471616	0.521605	0.521812	0.466461	0.443251
	PE2	0.339466	0.332383	0.32759	0.610379	1	0.613487	0.630989	0.585596	0.587142	0.262424	0.17355	0.19616	0.255993	0.158475	0.375594	0.399513	0.428325	0.454375	0.470906	0.383667	0.508086	0.475735	0.406553	0.449645	0.449824	0.402109	0.382101
	PE3	0.395799	0.38754	0.381951	0.711667	0.613487	1	0.735697	0.682772	0.684574	0.305972	0.202349	0.228712	0.298474	0.184773	0.437921	0.46581	0.499403	0.529776	0.54905	0.447334	0.5924	0.55468	0.474017	0.524261	0.524469	0.468836	0.445508
	PE4	0.40709	0.398596	0.392848	0.73197	0.630989	0.735697	1	0.702251	0.704104	0.314701	0.208122	0.235237	0.306989	0.190044	0.450414	0.479098	0.51365	0.544889	0.564713	0.460096	0.6093	0.570504	0.48754	0.539217	0.539431	0.482211	0.458217
	PE5	0.377805	0.369922	0.364587	0.679313	0.585596	0.682772	0.702251	1	0.653452	0.292062	0.19315	0.218314	0.284904	0.176373	0.418012	0.444633	0.476699	0.505691	0.524089	0.426997	0.565468	0.529463	0.452467	0.500427	0.500626	0.447522	0.425254
	PE6	0.378802	0.370898	0.365549	0.681106	0.587142	0.684574	0.704104	0.653452	1	0.292832	0.19366	0.21889	0.285656	0.176838	0.419115	0.445806	0.477957	0.507026	0.525472	0.428124	0.566961	0.53086	0.453662	0.501747	0.501947	0.448703	0.426376
	PU2	0.393876	0.385658	0.380096	0.304422	0.262424	0.305972	0.314701	0.292062	0.292832	1	0.502282	0.56772	0.740887	0.458653	0.300098	0.319209	0.34223	0.363044	0.376252	0.306548	0.405959	0.38011	0.324834	0.359264	0.359407	0.321283	0.305297
	PU3	0.260484	0.255049	0.25137	0.201324	0.17355	0.202349	0.208122	0.19315	0.19366	0.502282	1	0.375453	0.489974	0.303322	0.198465	0.211104	0.226328	0.240093	0.248828	0.202731	0.268474	0.251379	0.214823	0.237594	0.237688	0.212475	0.201903
	PU4	0.29442	0.288277	0.284119	0.227553	0.19616	0.228712	0.235237	0.218314	0.21889	0.56772	0.375453	1	0.553808	0.34284	0.224321	0.238607	0.255814	0.271373	0.281245	0.229143	0.303451	0.284129	0.242811	0.268548	0.268654	0.240157	0.228207
	PU5	0.384224	0.376207	0.370782	0.296962	0.255993	0.298474	0.306989	0.284904	0.285656	0.740887	0.489974	0.553808	1	0.447413	0.292744	0.311387	0.333843	0.354147	0.367031	0.299036	0.39601	0.370795	0.316873	0.35046	0.3506	0.31341	0.297815
	PU6	0.237857	0.232894	0.229536	0.183837	0.158475	0.184773	0.190044	0.176373	0.176838	0.458653	0.303322	0.34284	0.447413	1	0.181225	0.192767	0.206669	0.219238	0.227214	0.185121	0.245154	0.229544	0.196163	0.216955	0.217042	0.194019	0.184365
	TCK1	0.337082	0.330049	0.325289	0.435703	0.375594	0.437921	0.450414	0.418012	0.419115	0.300098	0.198465	0.224321	0.292744	0.181225	1	0.456867	0.489815	0.519605	0.538509	0.438746	0.581027	0.544031	0.464917	0.514196	0.5144	0.459836	0.436955
	TCK2	0.358549	0.351068	0.346004	0.46345	0.399513	0.46581	0.479098	0.444633	0.445806	0.319209	0.211104	0.238607	0.311387	0.192767	0.456867	1	0.521009	0.552696	0.572803	0.466687	0.618029	0.578677	0.494525	0.546942	0.547159	0.48912	0.464782
	TCK4	0.384406	0.376386	0.370958	0.496873	0.428325	0.499403	0.51365	0.476699	0.477957	0.34223	0.226328	0.255814	0.333843	0.206669	0.489815	0.521009	1	0.592555	0.614113	0.500344	0.6626	0.62041	0.530189	0.586386	0.586619	0.524394	0.498301
	TK1	0.407785	0.399277	0.393519	0.527092	0.454375	0.529776	0.544889	0.505691	0.507026	0.363044	0.240093	0.271373	0.354147	0.219238	0.519605	0.552696	0.592555	1	0.651462	0.530774	0.702898	0.658142	0.562434	0.622049	0.622297	0.556287	0.528607
	TK2	0.422621	0.413803	0.407835	0.546268	0.470906	0.54905	0.564713	0.524089	0.525472	0.376252	0.248828	0.281245	0.367031	0.227214	0.538509	0.572803	0.614113	0.651462	1	0.550084	0.728471	0.682086	0.582896	0.64468	0.644936	0.576525	0.547838
	TK3	0.344328	0.337143	0.332281	0.445068	0.383667	0.447334	0.460096	0.426997	0.428124	0.306548	0.202731	0.229143	0.299036	0.185121	0.438746	0.466687	0.500344	0.530774	0.550084	1	0.593516	0.555725	0.474911	0.525248	0.525457	0.46972	0.446347
	TK4	0.455989	0.446475	0.440036	0.589399	0.508086	0.5924	0.6093	0.565468	0.566961	0.405959	0.268474	0.303451	0.39601	0.245154	0.581027	0.618029	0.6626	0.702898	0.728471	0.593516	1	0.73594	0.628919	0.695581	0.695858	0.622045	0.591093
	TPCK1	0.426955	0.418046	0.412017	0.55187	0.475735	0.55468	0.570504	0.529463	0.53086	0.38011	0.251379	0.284129	0.370795	0.229544	0.544031	0.578677	0.62041	0.658142	0.682086	0.555725	0.73594	1	0.588873	0.651291	0.65155	0.582437	0.553456
	TPCK3	0.364866	0.357253	0.352101	0.471616	0.406553	0.474017	0.48754	0.452467	0.453662	0.324834	0.214823	0.242811	0.316873	0.196163	0.464917	0.494525	0.530189	0.562434	0.582896	0.474911	0.628919	0.588873	1	0.556579	0.5568	0.497738	0.472971
	TPCK4	0.40354	0.39512	0.389422	0.521605	0.449645	0.524261	0.539217	0.500427	0.501747	0.359264	0.237594	0.268548	0.35046	0.216955	0.514196	0.546942	0.586386	0.622049	0.64468	0.525248	0.695581	0.651291	0.556579	1	0.615818	0.550496	0.523104
	TPK1	0.403701	0.395278	0.389577	0.521812	0.449824	0.524469	0.539431	0.500626	0.501947	0.359407	0.237688	0.268654	0.3506	0.217042	0.5144	0.547159	0.586619	0.622297	0.644936	0.525457	0.695858	0.65155	0.5568	0.615818	1	0.550715	0.523312
	TPK2	0.360878	0.353349	0.348253	0.466461	0.402109	0.468836	0.482211	0.447522	0.448703	0.321283	0.212475	0.240157	0.31341	0.194019	0.459836	0.48912	0.524394	0.556287	0.576525	0.46972	0.622045	0.582437	0.497738	0.550496	0.550715	1	0.467802
	TPK4	0.342922	0.335767	0.330924	0.443251	0.382101	0.445508	0.458217	0.425254	0.426376	0.305297	0.201903	0.228207	0.297815	0.184365	0.436955	0.464782	0.498301	0.528607	0.547838	0.446347	0.591093	0.553456	0.472971	0.523104	0.523312	0.467802	1
	Empirical covariance matrix
		IT1	IT2	IT3	PE1	PE2	PE3	PE4	PE5	PE6	PU2	PU3	PU4	PU5	PU6	TCK1	TCK2	TCK4	TK1	TK2	TK3	TK4	TPCK1	TPCK3	TPCK4	TPK1	TPK2	TPK4
	IT1	1	0.654073	0.622819	0.417574	0.314187	0.444015	0.497455	0.680552	0.438184	0.443758	0.304607	0.297105	0.354929	0.205431	0.317267	0.384032	0.374652	0.369266	0.423505	0.286928	0.410455	0.385447	0.40608	0.416942	0.398954	0.381654	0.376884
	IT2	0.654073	1	0.796158	0.329968	0.440716	0.378824	0.422997	0.385416	0.405065	0.506724	0.335795	0.321938	0.482933	0.201019	0.432469	0.195697	0.377002	0.38101	0.38017	0.309792	0.453691	0.298788	0.28827	0.35696	0.347798	0.344224	0.536239
	IT3	0.622819	0.796158	1	0.41268	0.452752	0.422003	0.42202	0.404733	0.340696	0.394714	0.28506	0.32921	0.367385	0.132587	0.43714	0.296169	0.417705	0.411479	0.416688	0.36525	0.536499	0.397744	0.334468	0.366409	0.343775	0.387581	0.493547
	PE1	0.417574	0.329968	0.41268	1	0.666693	0.750613	0.725461	0.636122	0.659338	0.384768	0.288959	0.294261	0.375802	0.351975	0.284992	0.539519	0.552375	0.598203	0.628284	0.531109	0.633371	0.600061	0.49972	0.576616	0.623238	0.531668	0.240585
	PE2	0.314187	0.440716	0.452752	0.666693	1	0.675152	0.622303	0.477048	0.590799	0.318779	0.172042	0.2661	0.361085	0.309913	0.366341	0.345981	0.423926	0.462449	0.480505	0.455306	0.484289	0.428097	0.325999	0.456079	0.475518	0.360823	0.284137
	PE3	0.444015	0.378824	0.422003	0.750613	0.675152	1	0.76958	0.605866	0.703443	0.420438	0.258936	0.272911	0.441714	0.332038	0.394772	0.523682	0.538433	0.609262	0.588873	0.515559	0.567839	0.538554	0.459356	0.566879	0.556838	0.50386	0.327812
	PE4	0.497455	0.422997	0.42202	0.725461	0.622303	0.76958	1	0.67569	0.740991	0.520402	0.388573	0.431354	0.546476	0.408545	0.36633	0.538272	0.505235	0.534422	0.522518	0.477684	0.574692	0.568254	0.494101	0.590991	0.624876	0.528563	0.3836
	PE5	0.680552	0.385416	0.404733	0.636122	0.477048	0.605866	0.67569	1	0.689039	0.453806	0.324342	0.360356	0.431163	0.314515	0.284996	0.466233	0.431514	0.49314	0.474787	0.410049	0.499405	0.513025	0.450613	0.454083	0.439075	0.41763	0.226782
	PE6	0.438184	0.405065	0.340696	0.659338	0.590799	0.703443	0.740991	0.689039	1	0.517921	0.317189	0.451715	0.505488	0.324098	0.346771	0.504187	0.512201	0.615323	0.551181	0.526002	0.513356	0.543528	0.453109	0.511088	0.538628	0.462339	0.350784
	PU2	0.443758	0.506724	0.394714	0.384768	0.318779	0.420438	0.520402	0.453806	0.517921	1	0.58982	0.585345	0.784725	0.358668	0.344487	0.284258	0.292838	0.263603	0.331689	0.202548	0.381961	0.3763	0.342519	0.339359	0.305533	0.279421	0.386343
	PU3	0.304607	0.335795	0.28506	0.288959	0.172042	0.258936	0.388573	0.324342	0.317189	0.58982	1	0.500807	0.563648	0.188958	0.169012	0.210727	0.180819	0.142984	0.20823	0.110088	0.273733	0.310188	0.2207	0.237873	0.138826	0.138721	0.227534
	PU4	0.297105	0.321938	0.32921	0.294261	0.2661	0.272911	0.431354	0.360356	0.451715	0.585345	0.500807	1	0.640342	0.0938536	0.315692	0.283594	0.202362	0.258207	0.251475	0.200416	0.303668	0.375637	0.236352	0.237244	0.217662	0.190495	0.242346
	PU5	0.354929	0.482933	0.367385	0.375802	0.361085	0.441714	0.546476	0.431163	0.505488	0.784725	0.563648	0.640342	1	0.332016	0.385897	0.320261	0.323648	0.298648	0.325406	0.187036	0.461006	0.45115	0.377233	0.290254	0.373427	0.285404	0.362948
	PU6	0.205431	0.201019	0.132587	0.351975	0.309913	0.332038	0.408545	0.314515	0.324098	0.358668	0.188958	0.0938536	0.332016	1	0.235109	0.213857	0.221691	0.296677	0.399155	0.287238	0.295759	0.347158	0.254211	0.293975	0.300692	0.178662	0.224379
	TCK1	0.317267	0.432469	0.43714	0.284992	0.366341	0.394772	0.36633	0.284996	0.346771	0.344487	0.169012	0.315692	0.385897	0.235109	1	0.474896	0.549635	0.356553	0.418994	0.420452	0.430014	0.573303	0.472619	0.496776	0.387804	0.441256	0.595181
	TCK2	0.384032	0.195697	0.296169	0.539519	0.345981	0.523682	0.538272	0.466233	0.504187	0.284258	0.210727	0.283594	0.320261	0.213857	0.474896	1	0.699325	0.50695	0.587598	0.584065	0.626253	0.745465	0.60992	0.634152	0.626643	0.618355	0.194797
	TCK4	0.374652	0.377002	0.417705	0.552375	0.423926	0.538433	0.505235	0.431514	0.512201	0.292838	0.180819	0.202362	0.323648	0.221691	0.549635	0.699325	1	0.595226	0.591857	0.610221	0.656827	0.803866	0.713581	0.767429	0.722046	0.730711	0.396008
	TK1	0.369266	0.38101	0.411479	0.598203	0.462449	0.609262	0.534422	0.49314	0.615323	0.263603	0.142984	0.258207	0.298648	0.296677	0.356553	0.50695	0.595226	1	0.750095	0.694591	0.557438	0.530918	0.481882	0.47581	0.583089	0.523206	0.280352
	TK2	0.423505	0.38017	0.416688	0.628284	0.480505	0.588873	0.522518	0.474787	0.551181	0.331689	0.20823	0.251475	0.325406	0.399155	0.418994	0.587598	0.591857	0.750095	1	0.751656	0.683662	0.606123	0.439436	0.487672	0.607673	0.48829	0.302975
	TK3	0.286928	0.309792	0.36525	0.531109	0.455306	0.515559	0.477684	0.410049	0.526002	0.202548	0.110088	0.200416	0.187036	0.287238	0.420452	0.584065	0.610221	0.694591	0.751656	1	0.686165	0.55283	0.409236	0.478922	0.630752	0.563325	0.276201
	TK4	0.410455	0.453691	0.536499	0.633371	0.484289	0.567839	0.574692	0.499405	0.513356	0.381961	0.273733	0.303668	0.461006	0.295759	0.430014	0.626253	0.656827	0.557438	0.683662	0.686165	1	0.674858	0.492392	0.535547	0.716542	0.667756	0.333787
	TPCK1	0.385447	0.298788	0.397744	0.600061	0.428097	0.538554	0.568254	0.513025	0.543528	0.3763	0.310188	0.375637	0.45115	0.347158	0.573303	0.745465	0.803866	0.530918	0.606123	0.55283	0.674858	1	0.731437	0.772833	0.706054	0.648461	0.405915
	TPCK3	0.40608	0.28827	0.334468	0.49972	0.325999	0.459356	0.494101	0.450613	0.453109	0.342519	0.2207	0.236352	0.377233	0.254211	0.472619	0.60992	0.713581	0.481882	0.439436	0.409236	0.492392	0.731437	1	0.810346	0.643505	0.729034	0.323794
	TPCK4	0.416942	0.35696	0.366409	0.576616	0.456079	0.566879	0.590991	0.454083	0.511088	0.339359	0.237873	0.237244	0.290254	0.293975	0.496776	0.634152	0.767429	0.47581	0.487672	0.478922	0.535547	0.772833	0.810346	1	0.698194	0.704493	0.345267
	TPK1	0.398954	0.347798	0.343775	0.623238	0.475518	0.556838	0.624876	0.439075	0.538628	0.305533	0.138826	0.217662	0.373427	0.300692	0.387804	0.626643	0.722046	0.583089	0.607673	0.630752	0.716542	0.706054	0.643505	0.698194	1	0.813607	0.343068
	TPK2	0.381654	0.344224	0.387581	0.531668	0.360823	0.50386	0.528563	0.41763	0.462339	0.279421	0.138721	0.190495	0.285404	0.178662	0.441256	0.618355	0.730711	0.523206	0.48829	0.563325	0.667756	0.648461	0.729034	0.704493	0.813607	1	0.361306
	TPK4	0.376884	0.536239	0.493547	0.240585	0.284137	0.327812	0.3836	0.226782	0.350784	0.386343	0.227534	0.242346	0.362948	0.224379	0.595181	0.194797	0.396008	0.280352	0.302975	0.276201	0.333787	0.405915	0.323794	0.345267	0.343068	0.361306	1
